# Supplementary material for: Balancing cash and food: The impacts of agrarian change on rural land use and wellbeing in Northern Laos
Source: PLoS One. 2018 Dec 31;13(12):e0209166. doi: 10.1371/journal.pone.0209166 (PMC6312269; doi:10.1371/journal.pone.0209166)
Supplement: S5 File — This excel file contains raw data of the household survey regarding personal, agricultural and market data of 121 household samples from 15 different villages in the study area. (XLS) [file pone.0209166.s005.xls]

## Sheet: Personal
no	interview	vil_code	Village	Cluster	District	Wealthy	Occupation	Income	Income_source	In_A	In_B	In_C	In_D	In_E	In_F	%_non_ag	In_non	Ethincity	Fam_mem	Edu_level	Vehicle	Invest_type	plow_type	seed_type	fert_type	pest_type	invest_total	plow_b	seed_b	fert_b	pest_b	market_main	market_mi	market_veh	market_fre
1	011	H08024	Na Hin	Na Hin	Kentao	A	Trader, Farmer	200000	A 45, C 55	45	0	55	0	0	0	55	110000	Lao	5	3	tr, mb	B					13000					D_center ( KT )	n/a	tr	26
2	012	H08024	Na Hin	Na Hin	Kentao	B	Farmer	70000	A 100	100	0	0	0	0	0	0	0	Lao	6	2	st, mb	B					40000					D_center ( KT )	Border: KT	db	20
3	013	H08024	Na Hin	Na Hin	Kentao	B	Farmer	115000	A 100	100	0	0	0	0	0	0	0	Lao	5	2	st, mb	A	A	A	C	A	40000	15000		0		Local	Mueang Mor	w
4	014	H08024	Na Hin	Na Hin	Kentao	B +	Farmer	185000	A 100	100	0	0	0	0	0	0	0	Lao	3	2	st, mb	B	B	B	C	B	33000	22000	6000	0	5000	Local	Border: KT	w
5	015	H08024	Na Hin	Na Hin	Kentao	B	Farmer	110000	A 100	100	0	0	0	0	0	0	0	Lao	6	2	st, mb	A					30000					Local	D_center ( KT )	st	15
6	016	H08024	Na Hin	Na Hin	Kentao	B -	Farmer	75000	A 100	100	0	0	0	0	0	0	0	Lao	4	1	mb	A/B	B	A			32000					Local	Border: KT	st	4
7	017	H08024	Na Hin	Na Hin	Kentao	C	Farmer	40000	A 80, E 20	80	0	0	0	20	0	20	8000	Lao	3	3	x	A	A	A	A	A	11000					Local	D_center ( KT )	f	1
8	018	H08024	Na Hin	Na Hin	Kentao	B -	Farmer	60000	A 100	100	0	0	0	0	0	0	0	Lao	5	2	st, mb	A	A	A	A	A	17000					Local	Border: KT	st (for minor)
9	021	H08042	Huay Lerk	Huay Lerk - Vang Pa	Kentao	B	Farmer, Employee	130000	A 55, B 10, E 35 (plow)	55	10	0	0	35	0	35	45500	Lao	8	3	st, mb	A	A	A	C	B	15000	4000	5500	0	4000	Local	D_center ( KT )	db (for minor)	0.25
10	022	H08042	Huay Lerk	Huay Lerk - Vang Pa	Kentao	B	Farmer	100000	A 100	100	0	0	0	0	0	0	0	Lao	6	2	bt, st, mb, bc	A	A	A	C	B	34000	8000	21000	0	4000	Border: KT	n/a	db	2
11	023	H08042	Huay Lerk	Huay Lerk - Vang Pa	Kentao	B	Farmer	75000	A 100	100	0	0	0	0	0	0	0	Lao	7	3	mb	A	A	A	C	B	25000	10000	8500	0	6000	Border: KT	n/a	db	0.5
12	024	H08042	Huay Lerk	Huay Lerk - Vang Pa	Kentao	A	Farmer	100000	A 70, F 30 (agent)	70	0	0	0	0	30	30	30000	Lao	4	5	st, mb (3)	A	A	A	C	B	15000	5000	5400	0	4000	Border: KT	n/a	db	0.2
13	025	H08042	Huay Lerk	Huay Lerk - Vang Pa	Kentao	B +	Farmer, Trader	80000	A 62, C 38	62	0	38	0	0	0	38	30400	Lao	4	1	st, mb, bc	B	B	B	C	B	8000	2000	3000	0	2000	D_center ( KT )	Border: KT	db	5
14	026	H08042	Huay Lerk	Huay Lerk - Vang Pa	Kentao	B -	Farmer	50000	A 50, B 50	50	50	0	0	0	0	0	0	Lao	9	0	mb (2), bc	B	A	B	B	B	18000	2000	14000	160	1800	D_center ( KT )	n/a	n/a	0
15	027	H08042	Huay Lerk	Huay Lerk - Vang Pa	Kentao	B	Farmer	60000	A 100	100	0	0	0	0	0	0	0	Lao	6	2	mb	A	B	A	C	B	17000	6000	6000	0	4500	Van	D_center ( KT )	db (for minor)	0.1
16	028	H08042	Huay Lerk	Huay Lerk - Vang Pa	Kentao	C	Farmer	35000	A 65, E 35	65	0	0	0	35	0	35	10000	Lao	4	1	mb, bc	A/B	B	A	C	B	10000	5400	1800	0	2000	Border: KT	n/a	db	0.1
17	031	H09002	Mueng Pae	Na Bor Noi	Boten	B +	Farmer	180000	A 85, B 15	85	15	0	0	0	0	0	0	Lao	7	3	st, mb (2), bc	B	B	B	B	B	41000	18000	13000	4000	6000	Local	Border: MP	mb	25
18	032	H09002	Mueng Pae	Na Mor Noi	Boten	A	Farmer	220000	A 70, B 30	70	30	0	0	0	0	0	0	Lao	5	3	st, mb (2), bc	B	B	B	B	B	46000	12000	10500	20000	3500	Local	Border: MP	mb	25
19	033	H09002	Mueng Pae	Na Mor Noi	Boten	C	Farmer	30000	A 100	100	0	0	0	0	0	0	0	Lao	2	2	mb	A	A	A	A	A	20000	5000				Border: MP	n/a	mb	25
20	034	H09002	Mueng Pae	Na Mor Noi	Boten	C	Farmer	60000	A 85, B 10, E 5	85	10	0	0	5	0	5	3000	Lao	6	1	st, bc	A	A	A	A	A	20000					Local	Border: MP	w	26
21	035	H09002	Mueng Pae	Na Mor Noi	Boten	B	Farmer	120000	A 100	100	0	0	0	0	0	0	0	Lao	4	3	st, mb, bc	B	B	B	B	B	50000					Local	Border: MP
22	036	H09002	Mueng Pae	Na Mor Noi	Boten	A	Farmer	210000	A 100	100	0	0	0	0	0	0	0	Lao	4	2	st, mb (2), bc (3)	B	B	B	B	B	55000					Local	Border: MP
23	037	H09002	Mueng Pae	Na Mor Noi	Boten	B	Teacher, Farmer	130000	A 45, F 55	45	0	0	0	0	55	55	71500	Lao	5	4	st, mb (2), bc	B	B	B	B	B	35000					Local	Border: MP
24	038	H09002	Mueng Pae	Na Mor Noi	Boten	B -	Farmer	80000	A 50, B 40, E 10	50	40	0	0	10	0	10	8000	Lao	2	1	mb	B	B	B	B	B	8000	1500	2500	2000	1000	Local	Border: MP
25	041	H08057	Vern Kham	Vern Kham	Kentao	A	Farmer, Rubber labor	160000	A 45, B 12, E 33 (rubber), F 10 (boat)	45	12	0	0	33	10	43	68800	Lao	5	3	bt, st, ls, bs	B	A	B	C	B	20000	6100	5700	0	7500	Van	Border: around, D_center	ls, st, db	3
26	042	H08057	Vern Kham	Vern Kham	Kentao	B +	Farmer, Project agent	190000	A 40, F 60 (project agent)	40	0	0	0	0	60	60	114000	Lao	5	2	st, ls, bc	A	A	A	C	A	40000	17000	10000	0	13000	Border: around	n/a	ls, w	2
27	043	H08057	Vern Kham	Vern Kham	Kentao	A	Farmer ( Rubber )	310000	A 100	100	0	0	0	0	0	0	0	Lao	6	2	st, mb, ls	A	A	A	B	B	43000	12000	18000	12000	1000	Border: around	n/a	ls, w	9
28	044	H08057	Vern Kham	Vern Kham	Kentao	C	Farmer, Labor	10000	A 50, E 50	50	0	0	0	50	0	50	5000	Lao	3	4	x	C	C	C	C	C	0	0	0	0	0	Border: around	n/a	w	0.5
29	045	H08057	Vern Kham	Vern Kham	Kentao	B	Farmer	50000	A 85, E 15	85	0	0	0	15	0	15	7500	Lao	5	2	mb, ls	B	C	B	C	B	5000	0	3000	0	2000	Border: around	n/a	ls, w	3
30	046	H08057	Vern Kham	Vern Kham	Kentao	B	Farmer	55000	A 85, E 15	85	0	0	0	15	0	15	8250	Lao	7	1	st, mb, ls	B	C	B	C	B	8000	0	5000	0	3000	Border: around	n/a	st, ls, w	3
31	047	H08057	Vern Kham	Vern Kham	Kentao	B -	Farmer	70000	A 85, E 15	85	0	0	0	15	0	15	10500	Lao	6	2	mb, ms	A	C	A	C	A	15000	0	9000	0	6000	Border: around	n/a	ms, w	2
32	048	H08057	Vern Kham	Vern Kham	Kentao	B -	Farmer	40000	A 80, E 20	80	0	0	0	20	0	20	8000	Lao	4	2	mb, ls, bc	A/B	B	A	C	B	9000	4500	3300	0	1000	Border: around	n/a	ls, w	1
33	051	H07058	Dong Sa Nguan	Boung Ma	Paklai	A	Trader	100000	A 10, C 90	10	0	90	0	0	0	90	90000	Lao	3	3	tr, st, mb	B	C	B	C	C	2500	0	2300	0	0	Border: KT	D_center ( Paklai )	tr	3
34	052	H07058	Dong Sa Nguan	Boung Ma	Paklai	B	Farmer	110000	A 100	100	0	0	0	0	0	0	0	Lao	4	1	st, mb, bc	A	A	A	C	A	30000	13000	10000	0	5000	D_center ( Paklai )	n/a	st	1
35	053	H07058	Dong Sa Nguan	Boung Ma	Paklai	A	Farmer	210000	A 90, C 10	90	0	10	0	0	0	10	21000	Lao	4	3	tr, st, mb (2), bc	B	B	B	C	B	40000	28000	10000	0	6000	D_center ( Paklai )	Border: KT	tr	5
36	054	H07058	Dong Sa Nguan	Boung Ma	Paklai	C	Farmer	25000	A 100	100	0	0	0	0	0	0	0	Lao	2	2	x	B	C	B	C	B	4500	0	1600	0	2650	Local	n/a	n/a	0
37	055	H07058	Dong Sa Nguan	Boung Ma	Paklai	B	Farmer	60000	A 90, F 10 (craft)	90	0	0	0	0	10	10	6000	Lao	5	2	mb	A	A	A	C	A	30000	20000	8000	0	1500	Border: KT	D_center ( Paklai )	db	0.25
38	056	H07058	Dong Sa Nguan	Boung Ma	Paklai	B +	Farmer	200000	A 100	100	0	0	0	0	0	0	0	Lao	7	1	tr, st, mb, bc	B	A	B	C	B	40000	27000	6500	0	6500	D_center ( Paklai )	Border: KT	tr	2
39	057	H07058	Dong Sa Nguan	Boung Ma	Paklai	B	Teacher, Farmer	235000	A 30, B 10, F 60 (Teacher)	30	10	0	0	0	60	60	141000	Lao	3	4	mb	B	B	B	C	B	35000	11000	10000	0	9000	D_center ( Paklai )	Border: KT	mb	3
40	058	H07058	Dong Sa Nguan	Boung Ma	Paklai	B	Farmer	135000	A 100	100	0	0	0	0	0	0	0	Lao	3	2	st, mb	A	A	A	C	B	30000	10000	10000	0	6000	Border: KT	n/a	st	2
41	061	H07069	Pa Lai	Pha Kaeo - Pa Lai	Paklai	A	Farmer	180000	A 45, B 45, F 10 (driver)	45	45	0	0	0	10	10	18000	Pu Noi	4	3	tr, st, mb (2), bc (2)	B	B	B	C	B	17000	6000	8000	0	2000	D_center ( Paklai )	n/a	tr	12
42	062	H07069	Pa Lai	Pha Kaeo - Pa Lai	Paklai	A	Farmer	220000	A 85, B 15	85	15	0	0	0	0	0	0	Lao	7	2	st	A	A	A	C	C	45000	30000	14000	0	0	Border: Pu Doo	n/a	st	4
43	063	H07069	Pa Lai	Pha Kaeo - Pa Lai	Paklai	B	Farmer	105000	A 100	100	0	0	0	0	0	0	0	Lao	8	3	st, mb	B	B	B	C	B	31000	13000	14000	0	3400	D_center ( Paklai )	Border: Pu Doo	db	2
44	064	H07069	Pa Lai	Pha Kaeo - Pa Lai	Paklai	B	Farmer, House builder	160000	A 50, F 50 (house construction)	50	0	0	0	0	50	50	80000	Lao	6	3	mb	A	A	A	C	B	23000	12000	7500	0	2800	D_center ( Paklai )	Border: Pu Doo	st	0.5
45	065	H07069	Pa Lai	Pha Kaeo - Pa Lai	Paklai	B	Farmer	110000	A 90, E 10	90	0	0	0	10	0	10	16000	Lao	5	2	st	A	A	A	C	B	24000	8000	7500	0	3000	D_center ( Paklai )	n/a	st, f	2
46	066	H07069	Pa Lai	Pha Kaeo - Pa Lai	Paklai	C	Farmer, Ironcraft	20000	A 50, F 50 (Iron)	50	0	0	0	0	50	50	10000	Lao	3	2	x	C	C	C	C	C	0	0	0	0	0	D_center ( Paklai )	n/a	db	1
47	067	H07069	Pa Lai	Pha Kaeo - Pa Lai	Paklai	B	Farmer	100000	A 100	100	0	0	0	0	0	0	0	Lao	7	2	st, mb (2)	B	B	B	C	B	30000	10000	12000	0	7400	Van	D_center ( Paklai )	db (for minor)	0.5
48	068	H07069	Pa Lai	Pha Kaeo - Pa Lai	Paklai	A	Trader	250000	A 10, C 80, D 10	10	0	80	10	0	0	90	225000	Lao	6	4	tr, mb	B	B	B	C	B	13000	2000	10000	0	2500	D_center ( Paklai )	Border: Pu Doo	tr	9
49	071	H10010	Na Nhok	Thongmixai	Thongmixai	B	Farmer	70000	B 80, D 10, F 10 (Loaner)	0	80	0	10	0	10	20	14000	Lao	4	3	st, mb	X	n/a	n/a	n/a	n/a	0	0	0	0	0	Border: Bor Bir	n/a	mb	5
50	072	H10010	Na Nhok	Thongmixai	Thongmixai	B -	Farmer	35000	A 65, B 35	65	35	0	0	0	0	0	0	Lao	5	2	x	A/B	B	A	C	A	21000	15000	600	0	5000	D_center ( TMX )	n/a	f, w	0.4
51	073	H10010	Na Nhok	Thongmixai	Thongmixai	A	Farmer	120000	A 100	100	0	0	0	0	0	0	0	Khmu	3	3	st, mb	B	B	A/B	C	B	55000	35000	5000	0	12000	Border: Bor Bir	n/a	db, st, mb	3
52	074	H10010	Na Nhok	Thongmixai	Thongmixai	B -	Farmer	75000	A 100	100	0	0	0	0	0	0	0	Lao	4	3	st, mb, bc	A	A	A	C	A	10000	7000	1200	0	800	D_center ( TMX )	n/a	st	13
53	075	H10010	Na Nhok	Thongmixai	Thongmixai	B	Farmer	140000	A 85, C 15	85	0	15	0	0	0	15	21000	Lao	5	3	st, mb, bc (2)	B	B	B	C	B	18000	13000	1500	0	2000	Border: Bor Bir	n/a	db, st	2
54	076	H10010	Na Nhok	Thongmixai	Thongmixai	A	Farmer, Plower	230000	A 65, F 35 (Plowing)	65	0	0	0	0	35	35	80500	Lao	7	4	tr, bt, st, mb, bc (2)	B	B	B	C	B	26000	6000	7600	0	12000	D_center ( TMX )	Border: Bor Bir	tr, st, mb	13
55	077	H10010	Na Nhok	Thongmixai	Thongmixai	B	Farmer	130000	A 100	100	0	0	0	0	0	0	0	Lao	5	0	st, mb	B	B	B	C	B	29000	10000	6000	0	12000	D_center ( TMX )	n/a	st	4
56	078	H10010	Na Nhok	Thongmixai	Thongmixai	C	Farmer	45000	A 100	100	0	0	0	0	0	0	0	Lao	3	3	x	A/B	B	C	C	A	9000	5000	0	0	3000	D_center ( TMX )	n/a	st, mb	3
57	079	H10010	Na Nhok	Thongmixai	Thongmixai	B	Farmer	80000	A 90, E 10	90	0	0	0	10	0	10	8000	Lao	4	0	st, mb	B	B	B	C	B	26000	20000	3600	0	2000	D_center ( TMX )	n/a	st	2
58	081	H07026	Nam Lin	Su Wan Na Poom	Paklai	B +	Farmer	70000	B 100	0	100	0	0	0	0	0	0	Lao	5	2	st, mb (2)	x	n/a	n/a	n/a	n/a	0	0	0	0	0	Su Wan Na Poom	n/a	mb	5
59	082	H07026	Nam Lin	Su Wan Na Poom	Paklai	B -	Farmer	45000	A 100	100	0	0	0	0	0	0	0	Lao	3	2	x	A	A	A	C	C	9000	6500	2000	0	0	Su Wan Na Poom	D_center ( Paklai )	st (hired)	3
60	083	H07026	Nam Lin	Su Wan Na Poom	Paklai	A	Farmer	200000	A 85, C 15	85	0	15	0	0	0	15	30000	Lao	4	3	tr, st, mb, bc	B	B	B	C	B	30000	15000	10000	0	3000	Su Wan Na Poom	D_center ( Paklai )	st, mb	16
61	084	H07026	Nam Lin	Su Wan Na Poom	Paklai	A	Farmer, Agent	300000	A 80, F 20 (Agent)	80	0	0	0	0	20	20	60000	Lao	4	4	st, mb, bc	B	B	B	C	B	27000	14000	7600	0	4200	D_center ( Paklai )	Su Wan Na Poom	mb	18
62	085	H07026	Nam Lin	Su Wan Na Poom	Paklai	B	Farmer	100000	A 50, F 50 (Officer)	50	0	0	0	0	50	50	50000	Lao	4	4	mb, st	B	B	C	C	C	30000	30000	0	0	0	Van (from Kentao)	Su Wan Na Poom	mb (for minor)	4
63	086	H07026	Nam Lin	Su Wan Na Poom	Paklai	C	Labor, Farmer	10000	A 40, E 60	40	0	0	0	60	0	60	6000	Lao	6	4	x	A	A	A	C	A	6500	4000	1800	0	400	Su Wan Na Poom	n/a	st, db	2
64	087	H07026	Nam Lin	Su Wan Na Poom	Paklai	B +	Farmer	180000	A 85, B 15	85	15	0	0	0	0	0	0	Lao	5	3	st, mb, bc	A/B	A	B	C	C	12000	9000	2500	0	0	Su Wan Na Poom	n/a	mb	20
65	088	H07026	Nam Lin	Su Wan Na Poom	Paklai	B	Farmer	95000	A 100	100	0	0	0	0	0	0	0	Lao	6	2	st, mb	A	A	A	C	B	43000	30000	9000	0	3000	Su Wan Na Poom	n/a	st, mb	3
66	091	H07007	Pha Liab	Muang Pa - Pha Liab	Paklai	A	Farmer	200000	A 40, B 60	40	60	0	0	0	0	0	0	Lao	7	4	bt, st, mb, ls	B	B	C	C	B	20000	14000	0	0	4200	D_center ( Paklai )	n/a	ls	3
67	092	H07007	Pha Liab	Muang Pa - Pha Liab	Paklai	B	Farmer	50000	A 100	100	0	0	0	0	0	0	0	Lao	5	1	st, mb	B	B	B	C	B	7000	4700	1500	0	700	D_center ( Paklai )	n/a	ls	2
68	093	H07007	Pha Liab	Muang Pa - Pha Liab	Paklai	A	Trader, Farmer	350000	A 30, C 70	30	0	70	0	0	0	70	245000	Lao	6	2	tr, st, mb (3), bc (2), bs	B	B	B	C	B	32000	20000	6000	0	4000	VTE	Border: KT	tr	1
69	094	H07007	Pha Liab	Muang Pa - Pha Liab	Paklai	B -	Farmer	30000	A 60, B 40	60	40	0	0	0	0	0	0	Lao	3	2	st, ls	B	B	B	C	B	7000	3000	1200	0	2500	D_center ( Paklai )	n/a	db, ls	2
70	095	H07007	Pha Liab	Muang Pa - Pha Liab	Paklai	B	Farmer	50000	A 100	100	0	0	0	0	0	0	0	Lao	2	2	st, ls	A	A	A	C	A	8000	3000	2400	0	2000	Local	D_center ( Paklai )	db, ls (for minor)	3
71	096	H07007	Pha Liab	Muang Pa - Pha Liab	Paklai	C	Farmer	16000	A 85, B 15	85	15	0	0	0	0	0	0	Lao	4	0	x	C	C	C	C	C	0	0	0	0	0	Van	n/a	w	3
72	097	H07007	Pha Liab	Muang Pa - Pha Liab	Paklai	B	Farmer	50000	A 100	100	0	0	0	0	0	0	0	Lao	7	3	st, mb, ls	B	B	B	C	B	9000	4500	1500	0	2800	D_center ( Paklai )	n/a	ls	3
73	098	H07007	Pha Liab	Muang Pa - Pha Liab	Paklai	B -	Farmer	55000	A 100	100	0	0	0	0	0	0	0	Lao	4	2	st, ls, bc (2)	B	C	C	C	B	3000	0	0	0	2800	D_center ( Paklai )	n/a	ls	2
74	101	H06060	Phone Sa Ad	Phone Sa Ad	Phiang	A	Farmer	180000	A 65, B 10, F 25 (agent)	65	10	0	0	0	25	25	45000	Lao		2	bt, st (2), mb (2)	A	B	A	C	C	17000	0	17000	0	0	Phone Sa Ad	D_center ( Phiang )	mb (for minor)	0.5
75	102	H06060	Phone Sa Ad	Phone Sa Ad	Phiang	C	Farmer	20000	A 100	100	0	0	0	0	0	0	0	Lao		2	x	A	C	A	C	C	1500	0	1100	0	0	Phone Sa Ad	n/a	w	10
76	103	H06060	Phone Sa Ad	Phone Sa Ad	Phiang	B +	Trader, Farmer	120000	A 40, C 50, D 10	40	0	50	10	0	0	60	72000	Lao		2	tr, mb (2), bc	A	A	A	C	C	23000	20000	3000	0	0	Phone Sa Ad	D_center ( Xaya )	tr (for minor)	1
77	104	H06060	Phone Sa Ad	Phone Sa Ad	Phiang	B	Farmer	60000	A 100	100	0	0	0	0	0	0	0	Lao		3	st (2), mb, bc	A	A	A	C	C	14000	10000	3100	0	0	Phone Sa Ad	D_center ( Paklai )	st (for minor)	0.5
78	105	H06060	Phone Sa Ad	Phone Sa Ad	Phiang	C	Farmer	35000	A 100	100	0	0	0	0	0	0	0	Lao		2	bc	A	A	A	C	C	12000	10000	1400	0	0	Phone Sa Ad	D_center ( Phiang )	db (for minor)	0.25
79	106	H06060	Phone Sa Ad	Phone Sa Ad	Phaing	B +	Officer	100000	A 20, B 10, F 80 (officer)	20	10	0	0	0	80	80	80000	Lao		4	tr, bt, mb (2), bc	B	B	C	C	C	0	0	0	0	0	Phone Sa Ad	D_center ( Phiang )	w	10
80	107	H06060	Phone Sa Ad	Phone Sa Ad	Phaing	B -	Farmer	30000	A 65, B 35	65	35	0	0	0	0	0	0	Lao		2	st	A	C	A	C	C	1200	0	1200	0	0	Phone Sa Ad	n/a	w	5
81	111	H06020	Som Sa Wan	Na Sing	Phiang	A	Farmer, Officer	150000	A 20, B 40, F 40	20	40	0	0	0	40	40	60000	Lao		4	st, mb (3)	B	B	C	B	C	5000	0	0	4000	0	Na Sing	n/a	mb	10
82	112	H06020	Som Sa Wan	Na Sing	Phiang	B -	Teacher, Labor	60000	A 10, B 10, E 30, F 50 (teacher)	10	10	0	0	30	50	80	48000	Lao		4	st, mb, bc	B	B	C	B	C	0	0	0	0	0	Na Sing	Muang Piang	mb	20
83	113	H06020	Som Sa Wan	Na Sing	Phiang	B	Farmer, Officer	80000	A 50, F 50 (officer)	50	0	0	0	0	50	50	40000	Lao		0	st, mb (2)	B	B	C	B	C	0	0	0	0	0	Na Sing	n/a	mb	20
84	114	H06020	Som Sa Wan	Na Sing	Phiang	B	Labor, Farmer, Trader	110000	A 25, B 10, C 20, E 35 (regular labor)	25	10	20	0	35	0	55	60500	Lao		3	st, bc (3)	B	B	C	B	C	0	0	0	0	0	Na Sing	Muang Piang	bc (major), db (minor)	3
85	115	H06020	Som Sa Wan	Na Sing	Phiang	B	Farmer	140000	A 95, B 5	95	5	0	0	0	0	0	0	Lao		2	st, mb (2), bc (2)	A	A	A	C	C	16000	10000	6000	0	0	Na Sing	n/a	mb	4
86	116	H06020	Som Sa Wan	Na Sing	Phaing	A	Farmer, Trader	270000	A 55, C 45 (crop)	55	0	45	0	0	0	45	121500	Lao		3	st, mb, bc (2)	B	B	B	C	C	22000	14000	8000	0	0	Local	Na Sing	mb (for minor)	10
87	117	H06020	Som Sa Wan	Na Sing	Phaing	C	Labor	25000	A 20, E 80	20	0	0	0	80	0	80	20000	Lao		1	st, mb	B	C	C	B	C	1000	0	0	800	0	Van	Muang Piang	mb (for minor)	6
88	118	H06020	Som Sa Wan	Na Sing	Phiang	B	Brick trader	100000	A 15, C 85 (brick)	15	0	85	0	0	0	85	85000	Leu		2	st, mb, bc (4)	B	B	C	B	C	0	0	0	0	0	Na Sing	Muang Piang	mb	20
89	119	H06020	Som Sa Wan	Na Sing	Phaing	B +	Truck driver	150000	A 5, F 95 (driver)	5	0	0	0	0	95	95	142500	Lao		4	tr, mb	B	B	C	C	C	4000	3600	0	0	0	Na Sing	Muang Piang	mb	30
90	121	H01027	Nam Tuan	Na Luam - Nam Tuan	Xayaburi	A	Soldier, Rice Miller	200000	A 20, F 80 (rice mill, soldier)	20	0	0	0	0	80	80	160000	Lao		4	mb (2)	B	B	B	C	C	19000	1000	17000	0	0	D_center ( Xaya)	n/a	mb	9
91	122	H01027	Nam Tuan	Na Luam - Nam Tuan	Xayaburi	B -	Farmer, Officer	85000	A 45, B 15, F 40 (officer)	45	15	0	0	0	40	40	34000	Lao		3	mb	A/B	A	A/C	C	C	7000	5000	2000	0	0	Local	D_center ( Xaya)	mb (for minor)	0.2
92	123	H01027	Nam Tuan	Na Luam - Nam Tuan	Xayaburi	B	Soldier, Farmer, Trader	120000	A 35, C 25, F 40 (soldier)	35	0	25	0	0	40	40	48000	Lao		3	mb (2), bc	A	A	A	C	C	5000	3000	1500	0	0	Phone Xay	D_center ( Xaya)	mb	2
93	124	H01027	Nam Tuan	Na Luam - Nam Tuan	Xayaburi	C	Farmer, Soldier	20000	A 50, B 10, F 40 (soldier, daughter's salary)	50	10	0	0	0	40	40	8000	Khmu		2	bc	A	A	A	C	C	3000	2000	1000	0	0	Phone Xay	D_center ( Xaya)	f	2
94	125	H01027	Nam Tuan	Na Luam - Nam Tuan	Xayaburi	B	Farmer, Soldier	70000	A 85, B 10, F 5 (soldier)	85	10	0	0	0	5	5	3500	Lao		3	mb, bc (2)	B	B	B	B	C	8000	4000	2000	1000	0	D_center ( Xaya)	Phone Xay	mb	3
95	126	H01027	Nam Tuan	Na Luam - Nam Tuan	Xayaburi	A	Trader, Soldier, Farmer	240000	A 10, B 5, C 80 (ice & general), F 5 (soldier)	10	5	80	0	0	5	85	204000	Pu Noi		4	tr, mb (3)	B	B	B	C	C	13000	8000	2500	0	0	Local	D_center ( Xaya)	tr	5
96	127	H01027	Nam Tuan	Na Luam - Nam Tuan	Xayaburi	B	Farmer, Trader	70000	A 60, B 10, C 30	60	10	30	0	0	0	30	21000	Lao		4	st, mb (3), bc	A	A	A	B	C	8000	4000	3000	1000	0	D_center ( Xaya)	Local	st	14
97	128	H01027	Nam Tuan	Na Luam - Nam Tuan	Xayaburi	B	Soldier, Farmer	105000	A 15, F 85	15	0	0	0	0	85	85	89300	Tai Dam	5	2	mb, bc	B	C	C	B	C	10000	0	0	0	2000	Phone Xay	D_center ( Xaya)	mb	9
98	131	H01040	Na Tak	Na Tak	Xayaburi	A	Wood craft	160000	A 15, C 15, F 70 (wood craft)	15	0	15	0	0	70	85	136000	Lao		3	tr, st, mb (6)	B	B	B	B	C	0	0	0	0	0	Local	D_center ( Xaya)	tr	10
99	132	H01040	Na Tak	Na Tak	Xayaburi	A	Farmer, Trader, Officer	150000	A 10, B 25, C 20, F 45 (project officer)	10	25	20	0	0	45	65	97500	Lao		2	mb	B	B	B	B	C	3000	0	1000	1500	0	Local	D_center ( Xaya)	mb	6
100	133	H01040	Na Tak	Na Tak	Xayaburi	B	Trader, Farmer	50000	A 20, C 80	20	0	80	0	0	0	80	40000	Lao		3	mb	C	C	C	C	C	0	0	0	0	0	Local	D_center ( Xaya)	mb	20
101	134	H01040	Na Tak	Na Tak	Xayaburi	C	Sub_Farmer, Labor	20000	E 100	0	0	0	0	100	0	100	20000	Lao		1	ss	X	n/a	n/a	n/a	n/a	0	0	0	0	0	D_center ( Xaya)	n/a	f, w	5
102	135	H01040	Na Tak	Na Tak	Xayaburi	B	Farmer	60000	A 30, F 70 (Son's salary)	30	0	0	0	0	70	70	42000	Lao		2	mb	B	B	C	B	C	4000	2000	0	1500	0	Local	D_center ( Xaya)	mb (for minor)	4
103	136	H01040	Na Tak	Na Tak	Xayaburi	C	Farmer, Labor	20000	A 50, E 50	50	0	0	0	50	0	50	10000	Lao		1	x	B	B	C	C	C	1000	1000	0	0	0	Local	Na Tak	w	15
104	137	H01040	Na Tak	Na Tak	Xayaburi	B	Farmer	50000	A 40, B 60	40	60	0	0	0	0	0	0	Lao		1	mb	B	B	C	C	C	2000	1600	0	0	0	Local	D_center ( Xaya)	mb (for minor)	5
105	138	H01040	Na Tak	Na Tak	Xayaburi	A	Trader	155000	A 5, B 25, C 70	5	25	70	0	0	0	70	108500	Lao	8	2	tr, bt, mb, bc	B	B	C	C	C	0	0	0	0	0	Kentao	n/a	tr	1
106	139	H01040	Na Tak	Na Tak	Xayaburi	B	Farmer, Officer	50000	A 50, F 50 (project officer)	50	0	0	0	0	50	50	25000	Lao	7	3	mb (2)	A	C	A	C	C	0	0	0	0	0	D_center ( Xaya)	n/a	mb	20
107	141	H01084	Pak Hung	Huay Kua Luang	Xayaburi	A	Farmer, Officer	100000	A 15, B 20, F 65 (wood, salary & son's salary)	15	20	0	0	0	65	65	65000	Lao		3	mb	B	C	B	C	C	3000	0	2000	0	0	D_center ( Xaya)	n/a	db, f	6
108	142	H01084	Pak Hung	Huay Kua Luang	Xayaburi	C	Sub_farmer	8000	B 50, F 50 (son's money)	0	50	0	0	0	50	50	4000	Lao		2	bc	X	n/a	n/a	n/a	n/a	0	0	0	0	0	Local	D_center ( Xaya)	db	10
109	143	H01084	Pak Hung	Huay Kua Luang	Xayaburi	B	Farmer, Fisherman	80000	A 30, B 35, F 35 (wood)	30	35	0	0	0	35	35	28000	Lao		2	ms	A	C	A	C	C	2000	0	1000	0	0	Local	D_center ( Xaya)	db, mb	13
110	144	H01084	Pak Hung	Huay Kua Luang	Xayaburi	C	Farmer	20000	A 100	100	0	0	0	0	0	0	0	Lao		0	ls, bc	A	C	A	C	C	1000	0	700	0	0	D_center ( Xaya)	n/a	db	3
111	145	H01084	Pak Hung	Huay Kua Luang	Xayaburi	A	Trader, Driver	120000	C 80, F 20 (driver)	0	0	80	0	0	20	100	120000	Lao		1	tr, mb, bc (3), ls	X	n/a	n/a	n/a	n/a	0	0	0	0	0	D_center ( Xaya)	n/a	tr	30
112	146	H01084	Pak Hung	Huay Kua Luang	Xayaburi	B	Farmer, Driver	50000	A 25, F 75 (driver)	25	0	0	0	0	75	75	37500	Lao		2	tr, mb, ls	C	C	C	C	C	0	0	0	0	0	D_center ( Xaya)	n/a	mb	5
113	147	H01084	Pak Hung	Huay Kua Luang	Xayaburi	B +	Farmer, Trader	100000	A 10, B 40, C 20, F 30 (officer)	10	40	20	0	0	30	50	50000	Lao		2	mb (3), ms	B	B	B	C	C	2500	1000	1000	0	0	Local	D_center ( Xaya)	db	6
114	148	H01084	Pak Hung	Huay Kua Luang	Xayaburi	B	Farmer	40000	A 5, B 90, F 5 (gold mineral)	5	90	0	0	0	5	5	2000	Lao	8	3	mb, ls	B	C	B	C	C	0	0	0	0	0	D_center ( Xaya)	n/a	db	3
115	151	H11044	Pak Long	Sa Mat	Xaysathan	A	Trader, Farmer	90000	A 15, C 85	15	0	85	0	0	0	85	76500	Pri		2	tr, mb	C	C	C	C	C	0	0	0	0	0	Local	D_center ( Xaya)	tr	5
116	152	H11044	Pak Long	Sa Mat	Xaysathan	B +	Trader, Farmer, Driver	70000	A 15, C 55, F 30 (driver)	15	0	55	0	0	30	85	59500	Pri		2	tr	C	C	C	C	C	0	0	0	0	0	Local	D_center ( Xaya)	tr	10
117	153	H11044	Pak Long	Sa Mat	Xaysathan	B	Farmer	10000	A 100	100	0	0	0	0	0	0	0	Pri		2	x	C	C	C	C	C	0	0	0	0	0	Local	D_center ( Xaya)	db	0.5
118	154	H11044	Pak Long	Sa Mat	Xaysathan	B	Farmer	15000	A 100	100	0	0	0	0	0	0	0	Pri		2	mb	C	C	C	C	C	0	0	0	0	0	D_center ( Xaya)	n/a	db	1
119	155	H11044	Pak Long	Sa Mat	Xaysathan	B	Farmer, Trader	30000	A 50, C 50	50	0	50	0	0	0	50	15000	Pri		2	x	B	C	B	C	C	300	0	200	0	0	D_center ( Xaya)	n/a	db	5
120	156	H11044	Pak Long	Sa Mat	Xaysathan	C	Farmer	8000	A 60, B 40	60	40	0	0	0	0	0	0	Pri		0	x	B	C	B	C	C	500	0	400	0	0	D_center ( Xaya)	n/a	db	0.2
121	157	H11044	Pak Long	Sa Mat	Xaysathan	C	Farmer	5000	A 100	100	0	0	0	0	0	0	0	Pri		0	x	C	C	C	C	C	0	0	0	0	0	D_center ( Xaya)	n/a	db	0.1
										7492	1137	1183	30	628	1630
										61.9	9.4	9.8	0.2	5.2	13.5

## Sheet: Agriculture
no	in_code	vil_code	Village	crop_p	crop_up	crop_m	crop_cs	crop_j	crop_s	crop_g	crop_rb	crop_o	note_crop	cash area	species	sum	% rice	% m	% j	% o_do	% main	% main X	quan_r	note_r	q_m	q_cs	q_j	q_s	q_g	q_rb	q_o	pro_r	pro_m	pro_cs	pro_j	pro_s	pro_g	pro_rb	place_r	place_m	place_cs	place_j	place_s	place_g	place_rb	place_o	time_r	time_m	time_cs
1	011	H08024	Na Hin	0.8	0	1	0.5	0	0	0	0	0		1.5	3	2.3	35	43			43	3	2	un	8.3	22.5	0	0	0	0	0	2.5	8.3	45	0	0	0	0	n/a	Na Hin	Sam Song	n/a	n/a	n/a	n/a	n/a	n/a	Jan - Feb	Mar
2	012	H08024	Na Hin	1.2	0	3	0	0	0	0	0	0		3	2	4.2	29	71			71	4	3	un	6.6	0	0	0	0	0	0	2.5	2.2	0	0	0	0	0	n/a	Na Hin	n/a	n/a	n/a	n/a	n/a	n/a	n/a	Jan	n/a
3	013	H08024	Na Hin	0.3	0	1.5	0.5	0	0	0	0	0		2	3	2.3	13	65			65	4	1		15	15	0	0	0	0	0	3.3	10	30	0	0	0	0	n/a	Na Hin	Sam Song	n/a	n/a	n/a	n/a	n/a	n/a	Jan - Feb	Mar
4	014	H08024	Na Hin	0.4	0	2.5	1.4	0	0	0	0	0		3.9	3	4.3	9	58			58	3	1.8		15	60	0	0	0	0	0	4.5	6	43	0	0	0	0	n/a	Na Hin	Na Hin	n/a	n/a	n/a	n/a	n/a	n/a	Jan	Feb
5	015	H08024	Na Hin	0.5	0	2.4	0	0	0	0	0	0		2.4	2	2.9	17	83			83	5	1.2		20	0	0	0	0	0	0	2.4	8.3	0	0	0	0	0	n/a	Na Hin	n/a	n/a	n/a	n/a	n/a	n/a	n/a	Dec	n/a
6	016	H08024	Na Hin	0.2	0	1.3	0.3	0	0	0	0	0		1.6	3	1.8	11	72			72	4	1.8		10.8	9	0	0	0	0	0	9	8.3	30	0	0	0	0	n/a	Kentao	Na Hin	n/a	n/a	n/a	n/a	n/a	n/a	Feb	Mar
7	017	H08024	Na Hin	0	0.2	1	0	0	0	0	0.1	0		1.1	3	1.3	15	77			77	4	0.1		5	0	0	0	0	0.2	0	0.1	5	0	0	0	0	2	n/a	Na Hin	n/a	n/a	n/a	n/a	Na Hin	n/a	n/a	Feb	n/a
8	018	H08024	Na Hin	0.4	0	3.5	0.4	0	0	0	0.4	0		4.3	4	4.7	9	74			74	4	0.8		9	4.2	0	0	0	0	0	2	2.6	10.5	0	0	0	0	n/a	Na Hin	Na Hin	n/a	n/a	n/a	Na Hin	n/a	n/a	Jan - Feb	Feb
9	021	H08042	Huay Lerk	0.8	0	1.5	0	0	0	0	0	0		1.5	2	2.3	35	65			65	4	2.45		13	0	0	0	0	0	0	3.06	8.7	0	0	0	0	0	Local	Huay Lerk	n/a	n/a	n/a	n/a	n/a	n/a	All	Mar	n/a
10	022	H08042	Huay Lerk	0.75	0	3	0	0	0	0	0	0		3	2	3.75	20	80			80	4	3	sell 1 t	18	0	0	0	0	0	0	4	6	0	0	0	0	0	Local, Paklai	Muang Mor	n/a	n/a	n/a	n/a	n/a	n/a	All	Feb	n/a
11	023	H08042	Huay Lerk	0.8	0	2	0	0	0	0	0	0		2	2	2.8	29	71			71	4	2.8		15	0	0	0	0	0	0	3.5	7.5	0	0	0	0	0	n/a	Muang Mor	n/a	n/a	n/a	n/a	n/a	n/a	n/a	Mar	n/a
12	024	H08042	Huay Lerk	0.83	0	3.2	0	0	0	0	0	0		3.2	2	4.03	21	79			79	4	2.8	price 10-12	15	0	0	0	0	0	0	3.37	4.7	0	0	0	0	0	Local	Kentao	n/a	n/a	n/a	n/a	n/a	n/a	Jan, Feb	Jan	n/a
13	025	H08042	Huay Lerk	0.2	0	1	0	0	0	0	0	0		1	2	1.2	17	83			83	5	0.7		10	0	0	0	0	0	0	3.5	10	0	0	0	0	0	n/a	Muang Mor	n/a	n/a	n/a	n/a	n/a	n/a	n/a	Feb, Mar	n/a
14	026	H08042	Huay Lerk	0.3	0.5	1.5	0	0	0	0	0	0		1.5	3	2.3	35	65			65	4	2.3		4.5	0	0	0	0	0	0	2.88	3	0	0	0	0	0	n/a	Muang Mor	n/a	n/a	n/a	n/a	n/a	n/a	n/a	Mar	n/a
15	027	H08042	Huay Lerk	1	1	2	0	0	0	0.16	0	0		2.16	4	4.16	48	48			48	3	2	pad & up	12	0	0	0	0.01	0	0	1	6	0	0	0	0.06	0	n/a	Muang Mor, Huay Lerk	n/a	n/a	n/a	Local	n/a	n/a	n/a	Jan, Feb	n/a
16	028	H08042	Huay Lerk	0.8	0.6	0.7	0	0	0	0.2	0	0		0.9	4	2.3	61	30			30	2	1.7	pad & up	3.8	0	0	0	0.75	0	0	1.2	5.4	0	0	0	3.75	0	n/a	Huay Lerk	n/a	n/a	n/a	Kentao	n/a	n/a	n/a	Feb	n/a
17	031	H09002	Mueng Pae	2	0	4	0	0	0	0.2	0	0		4.2	3	6.2	32	65			65	4	3.2	sell some	19	0	0	0	0.63	0	0	1.6	9.5	0	0	0	3.15	0	Border	Mueug Pae	n/a	n/a	n/a	Local	n/a	n/a	Jan, Apr	Jan	n/a
18	032	H09002	Mueng Pae	1.5	0	7	0	0	0	0.16	0	0		7.16	3	8.66	17	81			81	5	4		17	0	0	0	0.46	0	0	2.67	2.4	0	0	0	2.88	0	n/a	Meung Pae	n/a	n/a	n/a	Local	n/a	n/a	n/a	Jan	n/a
19	033	H09002	Mueng Pae	0.16	0	0.5	0	0	0	0	0	0		0.5	2	0.66	24	76			76	4	0.5		4.5	0	0	0	0	0	0	3	9	0	0	0	0	0	n/a	Bo Hang na	n/a	n/a	n/a	n/a	n/a	n/a	n/a	Jan	n/a
20	034	H09002	Mueng Pae	1	0	1	0	0	0	0.16	0	0		1.16	3	2.16	46	46			46	3	2.7		8.3	0	0	0	0.1	0	0	2.7	8.3	0	0	0	0.6	0	n/a	Bo Hang na	n/a	n/a	n/a	Border	n/a	n/a	n/a	Jan - Feb	n/a
21	035	H09002	Mueng Pae	1.7	0	3.5	0	0	0	0.3	0	0		3.8	3	5.5	31	64			64	4	1.4		17.5	0	0	0	0.27	0	0	0.8	5	0	0	0	0.9	0	n/a	Bo Hang na	n/a	n/a	n/a	Border	n/a	n/a	n/a	Dec - Feb	n/a
22	036	H09002	Mueng Pae	2	0	10	0	0	0	0	0	0.1	Sugarcrane	10.1	3	12.1	17	83			83	5	4.3		30	0	0	0	0	0	0.2	2.2	3	0	0	0	0	2	n/a	Na Kok	n/a	n/a	n/a	n/a	n/a	Border	n/a	Dec - Jan	n/a
23	037	H09002	Mueng Pae	0.7	0	2	0	0	0	0	0	0		2	2	2.7	26	74			74	4	3.5		10.7	0	0	0	0	0	0	5	5.35	0	0	0	0	0	n/a	Kentao	n/a	n/a	n/a	n/a	n/a	n/a	n/a	Dec	n/a
24	038	H09002	Mueng Pae	0.8	0	1	0	0	0	0	0	0		1	2	1.8	44	56			56	3	2.5	sell little	6.8	0	0	0	0	0	0	3.1	6.8	0	0	0	0	0	Local	Bo Hang na	n/a	n/a	n/a	n/a	n/a	n/a	All	Jan	n/a
25	041	H08057	Vern Kham	2	0	5	0.2	0	0	0	0	2	Rubber, Tamarind	7.2	4	9.2	22	54			54	3	0.8	sell 1 - 2 t	12		0	0	0	0	0	0.4	2.4		0	0	0	0	Local, Border	Kentao	n/a	n/a	n/a	n/a	n/a	Border	Jan	Feb	n/a
26	042	H08057	Vern Kham	0	0.6	5	0.6	0	0	0	0	1	Rubber	6.6	4	7.2	8	69			69	4	4		14	9	0	0	0	0	0	6.7	2.8	15	0	0	0	0	n/a	Kentao	Kentao	n/a	n/a	n/a	n/a	n/a	n/a	Feb	Mar
27	043	H08057	Vern Kham	2	0	1.3	1.3	0	0	0	0	1	Rubber	3.6	4	5.6	36	23		23	23	2	5		13	23	0	0	0	0	3	2.5	10	17.7	0	0	0	0	Local, Others	Kentao	Kentao	n/a	n/a	n/a	n/a	Border	All	Apr	Feb
28	044	H08057	Vern Kham	0.5	0.5	0	1	0	0	0	0.32	0		1.32	4	2.32	43			43	43	3	2		0	0	0	0	0	0.32	0	2	0	0	0	0	0	1	n/a	n/a	not yet	n/a	n/a	n/a	Kentao	n/a	n/a	n/a	n/a
29	045	H08057	Vern Kham	0.37	1	1	0.5	0	0	0	0.5	0.35	Rubber	2.35	6	3.72	37	27			27	2	3.2	pad & up	5	11	0	0	0	1.1	0	2.34	5	22	0	0	0	2.2	n/a	Kentao	Kentao	n/a	n/a	n/a	Kentao, Local	n/a	n/a	Jan	Mar, Apr
30	046	H08057	Vern Kham	0.5	0	2	0.3	0	0	0	0	0.35	Rubber	2.65	4	3.15	16	63			63	4	2.4		7.8	6	0	0	0	0	0	4.8	3.9	20	0	0	0	0	n/a	Kentao	Kentao	n/a	n/a	n/a	n/a	n/a	n/a	Jan	Feb, Mar
31	047	H08057	Vern Kham	0.8	1	1.2	0.5	0	0	0	0	0		1.7	4	3.5	51	34			34	2	4.5	pad & up, sell 1-2 t	10	10	0	0	0	0	0	2.5	8.3	20	0	0	0	0	Local	Kentao	Kentao	n/a	n/a	n/a	n/a	n/a	All	Feb, Mar	Feb
32	048	H08057	Vern Kham	0	0.5	1	0.3	0	0	0	0	0		1.3	3	1.8	28	56			56	3	1		6	0	0	0	0	0	0	2	6	0	0	0	0	0	n/a	Kentao	not yet	n/a	n/a	n/a	n/a	n/a	n/a	Feb, Mar	n/a
33	051	H07058	Dong Sa Nguan	0.75	0	0	0	0	0	0	0	0		0	1	0.75	100				0	1	5.5	rice trader	0	0	0	0	0	0	0	7.33	0	0	0	0	0	0	Local, Paklai	n/a	n/a	n/a	n/a	n/a	n/a	n/a	Sep, Oct	n/a	n/a
34	052	H07058	Dong Sa Nguan	0.5	0	3	0.16	0.2	0	0	0	0		3.36	3	3.86	13	78			78	4	1.2		20	2.4	0.6	0	0	0	0	2.4	6.67	15	3	0	0	0	n/a	Kentao, Paklai	Nam Song	Na Sak	n/a	n/a	n/a	n/a	n/a	Mar, Apr	Feb, Mar
35	053	H07058	Dong Sa Nguan	1	0	5	0	0	0	0	0	0		5	2	6	17	83			83	5	4		25	0	0	0	0	0	0	4	5	0	0	0	0	0	Paklai, Kentao	Kentao	n/a	n/a	n/a	n/a	n/a	n/a	Jul, Aug	Mar	n/a
36	054	H07058	Dong Sa Nguan	0	0.5	1	0	0	0	0	0	0		1	3	1.5	33	67			67	4	0	just start	11.5	0	0	0	0	0	0	0	11.5	0	0	0	0	0	n/a	Kentao	n/a	n/a	n/a	n/a	n/a	n/a	n/a	Mar, Apr	n/a
37	055	H07058	Dong Sa Nguan	0.6	0	2.5	0	0.5	0	0	0	0		3	3	3.6	17	69			69	4	2.5		8	0	1.3	0	0	0	0	4.17	3.2	0	2.6	0	0	0	n/a	Kentao	n/a	Local	n/a	n/a	n/a	n/a	n/a	Feb	n/a
38	056	H07058	Dong Sa Nguan	0.6	0	12	0.5	0	0	0	0	0		12.5	3	13.1	5	92			92	5	5		33	8	0	0	0	0	0	8.3	2.75	16	0	0	0	0	Local	Kentao	Nam Song	n/a	n/a	n/a	n/a	n/a	Aug - Oct	Apr	Apr, May
39	057	H07058	Dong Sa Nguan	0.3	0	3	0	0.3	0	0	0	0		3.3	3	3.6	8	83			83	5	0.75		14.5	0	1.1	0	0	0	0	2.5	4.83	0	3.67	0	0	0	n/a	Kentao	n/a	Local	n/a	n/a	n/a	n/a	n/a	Mar	n/a
40	058	H07058	Dong Sa Nguan	0.6	0	3	0.5	0.5	0	0	0	0		4	4	4.6	13	65			65	4	1.4		25	3	0.7	0	0	0	0	2.33	8.33	6	1.4	0	0	0	n/a	Kentao	Nam Song	Local	n/a	n/a	n/a	n/a	n/a	Feb	Jan
41	061	H07069	Pa Lai	1.8	0	2.2	0	0	0	0.2	0.2	1.6	Mix fruit & Banana	4.2	5	6	30	37			37	2	5.3		11	0	0	0	0.5	0.3	800	2.94	5	0	0	0	2.5	1.5	n/a	Palai	n/a	n/a	n/a	Palai	Palai	Paklai	n/a	Jan	n/a
42	062	H07069	Pa Lai	0.2	0	10	0	0	0	0.3	0.3	0		10.6	4	10.8	5	93			93	5	1.4		35	0	0	0	0.74	0.12	0	7	3.5	0	0	0	2.47	0.4	n/a	Buam Lao	n/a	n/a	n/a	Buam Lao	Buam Lao	n/a	n/a	Mar, Apr	n/a
43	063	H07069	Pa Lai	2.5	0	2.5	0	0	0	0	0	0.2	Banana	2.7	3	5.2	48	48			48	3	2.5		18	0	0	0	0	0	0	1	7.2	0	0	0	0	0	Local	Paklai	n/a	n/a	n/a	n/a	n/a	not yet	May - ?	Jan, Feb	n/a
44	064	H07069	Pa Lai	0.1	0	3.3	0	0	0	0.16	0	0.1	Banana	3.56	4	3.66	3	90			90	5	0.5		19	0	0	0	0.2	0	0	5	5.76	0	0	0	1.25	0	n/a	Palai	n/a	n/a	n/a	Buam Lao	n/a	not yet	n/a	Dec, Jan	n/a
45	065	H07069	Pa Lai	0.4	0	2.2	0	0	0	0.16	0	0		2.36	3	2.76	14	80			80	4	1		18	0	0	0	0.42	0	0	2.5	8.18	0	0	0	2.6	0	n/a	Paklai	n/a	n/a	n/a	Buam Lao	n/a	n/a	n/a	Mar	n/a
46	066	H07069	Pa Lai	0.2	0	0	0	0	0	0.2	0	0		0.2	2	0.4	50			50	50	3	1		0	0	0	0	0.6	0	0	5	0	0	0	0	3	0	n/a	n/a	n/a	n/a	n/a	Buam Lao	n/a	n/a	n/a	n/a	n/a
47	067	H07069	Pa Lai	0.75	0	3	0	0	0	0.16	0.16	0		3.32	4	4.07	18	74			74	4	1.75		18	0	0	0	0.4	0.42	0	2.33	6	0	0	0	2.5	2.6	n/a	Paklai	n/a	n/a	n/a	Pak Kham	Pak Kham	n/a	n/a	Feb	n/a
48	068	H07069	Pa Lai	0.7	0	0.7	0	0	0	0	0	0		0.7	2	1.4	50	50			50	3	3		4	0	0	0	0	0	0	4.3	5.7	0	0	0	0	0	n/a	VTE, Paklai	n/a	n/a	n/a	n/a	n/a	n/a	n/a	Mar	n/a
49	071	H10010	Na Nhok	0	0	0	0	0	0	0	0	0		0	0	0							0		0	0	0	0	0	0	0	0	0	0	0	0	0	0	n/a	n/a	n/a	n/a	n/a	n/a	n/a	n/a	n/a	n/a	n/a
50	072	H10010	Na Nhok	0.3	0	1	0	2	0	0	0	0		3	3	3.3	9		61		61	4	1.4		1	0	3	0	0	0	0	4.67	1	0	1.5	0	0	0	n/a	Thongmixai	n/a	Thongmixai	n/a	n/a	n/a	n/a	n/a	Dec	n/a
51	073	H10010	Na Nhok	2.5	0	5.5	0	1.5	0	0	0	0		7	3	9.5	26	58			58	3	10		20	0	2	0	0	0	0	4	3.63	0	1.33	0	0	0	not yet	Thongmixai	n/a	Thongmixai	n/a	n/a	n/a	n/a	not yet	Feb	n/a
52	074	H10010	Na Nhok	0.86	0	2.3	0	0.32	0	0	0	0		2.62	3	3.48	25	66			66	4	2.4		12	0	1	0	0	0	0	2.8	5.2	0	3.1	0	0	0	Thongmixai	Thongmixai	n/a	Thongmixai	n/a	n/a	n/a	n/a	All	Feb	n/a
53	075	H10010	Na Nhok	1	0	3	0	1	0	0	0	0		4	3	5	20	60			60	3	3		18	0	3	0	0	0	0	3	6	0	3	0	0	0	Local	Thongmixai	n/a	Thongmixai	n/a	n/a	n/a	n/a	All	Mar (exp)	n/a
54	076	H10010	Na Nhok	1	0	3	0	2	0	0	0	0		5	3	6	17	50			50	3	4		20	0	6.3	0	0	0	0	4	6.67	0	3.15	0	0	0	n/a	Thongmixai	n/a	Thongmixai	n/a	n/a	n/a	n/a	n/a	Mar (exp)	n/a
55	077	H10010	Na Nhok	1	0	3.5	0	2.5	0	0	0	0		6	3	7	14	50			50	3	4.5		20	0	5	0	0	0	0	4.5	5.7	0	2	0	0	0	n/a	Thongmixai	n/a	Thongmixai	n/a	n/a	n/a	n/a	n/a	Feb, Mar	n/a
56	078	H10010	Na Nhok	0	0	1	0	1.3	0	0	0	0		2.3	2	2.3	0		57		57	3	0		0	0	6.5	0	0	0	0	0	0	0	5	0	0	0	n/a	n/a	n/a	Thongmixai	n/a	n/a	n/a	n/a	n/a	n/a	n/a
57	079	H10010	Na Nhok	1.3	0	2	0	1.2	0	0	0	0		3.2	3	4.5	29	44			44	3	4.4		9	0	3.4	0	0	0	0	3.38	4.5	0	2.8	0	0	0	n/a	Thongmixai	n/a	Thongmixai	n/a	n/a	n/a	n/a	n/a	Mar, Apr (exp)	n/a
58	081	H07026	Nam Lin	0.5	0	0	0	0	0	0	0	0		0	1	0.5	100				0	1	1.2		0	0	0	0	0	0	0	2.4	0	0	0	0	0	0	n/a	n/a	n/a	n/a	n/a	n/a	n/a	n/a	n/a	n/a	n/a
59	082	H07026	Nam Lin	0	0	1.2	0	0	0	0	0	0		1.2	1	1.2		100			100	5	0		9.5	0	0	0	0	0	0	0	7.3	0	0	0	0	0	n/a	Su Wan na Poom	n/a	n/a	n/a	n/a	n/a	n/a	n/a	Nov	n/a
60	083	H07026	Nam Lin	1	0	6.5	1	0	0	0	0	0		7.5	3	8.5	12	76			76	4	4	sell 2 t	25	0	0	0	0	0	0	4	3.85	0	0	0	0	0	Local	Paklai	not yet	n/a	n/a	n/a	n/a	n/a	Sep, Oct	Jan	n/a
61	084	H07026	Nam Lin	0.5	0	3	0	2	0	0	0	0		5	2	5.5	9	55			55	3	2	sell 0.7 - 0.8 t	19.7	0	11	0	0	0	0	4	6.57	0	5.5	0	0	0	Local	Paklai	n/a	Nam Song	n/a	n/a	n/a	n/a	Aug, Sep	Feb	n/a
62	085	H07026	Nam Lin	0.32	0	0	0	3	0	0	0	0		3	2	3.32	10		90		90	5	0.9		0	0	6	0	0	0	0	2.73	0	0	2	0	0	0	n/a	n/a	n/a	Nam Song	n/a	n/a	n/a	n/a	n/a	n/a	n/a
63	086	H07026	Nam Lin	0	0.1	0.3	0	0.2	0	0	0	0		0.5	3	0.6	17	50			50	3	0.1	up	1.3	0	0.25	0	0	0	0	1	4.33	0	1.25	0	0	0	n/a	Paklai	n/a	Kang	n/a	n/a	n/a	n/a	n/a	Dec	n/a
64	087	H07026	Nam Lin	0.2	0	0	0	2	0	0	0	0		2	2	2.2	9		91		91	5	0.5		0	0	18	0	0	0	0	2.5	0	0	9	0	0	0	n/a	n/a	n/a	Paklai	n/a	n/a	n/a	n/a	n/a	n/a	n/a
65	088	H07026	Nam Lin	0.32	0	4	0	0.4	0	0	0	0		4.4	3	4.72	7	85			85	5	1.7		24	0	1.2	0	0	0	0	5.3	6	0	3	0	0	0	n/a	Paklai	n/a	Nam Song	n/a	n/a	n/a	n/a	n/a	Nov, Feb	n/a
66	091	H07007	Pha Liab	3.5	0	0	0	3	0	0	0	0		3	2	6.5	54		46		46	3	12		0	0	5.66	0	0	0	0	3.43	0	0	1.9	0	0	0	Local, LPB	n/a	n/a	LPB	n/a	n/a	n/a	n/a	May, Jun	n/a	n/a
67	092	H07007	Pha Liab	0.7	0	1	0	1	0	0	0	0		2	3	2.7	26	37	37		37	2	2.25		3.4	0	2.3	0	0	0	0	3.2	3.4	0	2.4	0	0	0	n/a	Pha Liab	n/a	Pha Liab	n/a	n/a	n/a	n/a	n/a	Jan	n/a
68	093	H07007	Pha Liab	1	0	5	0	0	0	0	0	0		5	2	6	17	83			83	5	5.25		25	0	0	0	0	0	0	5.25	5	0	0	0	0	0	Local, LPB	Paklai	n/a	LPB	n/a	n/a	n/a	n/a	Mar - May	Oct	n/a
69	094	H07007	Pha Liab	0.65	0	0.7	0	0.32	0	0	0	0		1.02	3	1.67	39	42			42	3	1.75		3.3	0	0.94	0	0	0	0	2.7	4.7	0	2.94	0	0	0	LPB	Pha Liab	n/a	Pha Liab	n/a	n/a	n/a	n/a	Sep	Nov	n/a
70	095	H07007	Pha Liab	1	0	1	0	1	0	0	0	0		2	3	3	33	33	33		33	2	3.6		5.6	0	2.5	0	0	0	0	3.6	5.6	0	2.5	0	0	0	Su Wan Na Poom	Pha Liab	n/a	Pha Liab	n/a	n/a	n/a	n/a	Jan	Oct	n/a
71	096	H07007	Pha Liab	0.5	0	0	0	0.4	0	0	0	0		0.4	2	0.9	56		44		44	3	1.6		0	0	1.4	0	0	0	0	3.2	0	0	3.5	0	0	0	n/a	n/a	n/a	Pha Liab	n/a	n/a	n/a	n/a	n/a	n/a	n/a
72	097	H07007	Pha Liab	0.84	0	1	0	1.5	0	0	0	0		2.5	3	3.34	25		45		45	3	2.7		2.5	0	4.8	0	0	0	0	3.2	2.5	0	3.2	0	0	0	n/a	Pha Liab	n/a	Pha Liab	n/a	n/a	n/a	n/a	n/a	Jan	n/a
73	098	H07007	Pha Liab	1	0	0	0	1.5	0	0	0	0		1.5	2	2.5	40		60		60	3	4.5		0	0	7	0	0	0	0	4.5	0	0	4.6	0	0	0	n/a	n/a	n/a	Pha Liab	n/a	n/a	n/a	n/a	n/a	n/a	n/a
74	101	H06060	Phone Sa Ad	1.3	0	1.5	0	0	0	0	0	0		1.5	2	2.8	46	54			54	3	5.8	sell 1-2 t	23	0	0	0	0	0	0	4.46	15.3	0	0	0	0	0	Local, Phiang	Kentao, Paklai	n/a	n/a	n/a	n/a	n/a	n/a			n/a
75	102	H06060	Phone Sa Ad	0.16	0	1	0	0	0	0	0	0		1	2	1.16	14	86			86	5	0.7		3.4	0	0	0	0	0	0	4.37	3.4	0	0	0	0	0	n/a	Kentao, Paklai	n/a	n/a	n/a	n/a	n/a	n/a	n/a		n/a
76	103	H06060	Phone Sa Ad	0.5	0	3	1	0	0	0	0	0		4	3	4.5	11	67			67	4	0	let other rent	10	0	0	0	0	0	0	0	3.33	0	0	0	0	0	n/a	Paklai	Paklai	n/a	n/a	n/a	n/a	n/a	n/a	Dec, Jan	not yet
77	104	H06060	Phone Sa Ad	1.3	0	1.8	0	0	0	0	0	0		1.8	2	3.1	42	58			58	3	5.8	sell 2-3 t	6	0	0	0	0	0	0	4.46	3.33	0	0	0	0	0	Local	Kentao	n/a	n/a	n/a	n/a	n/a	n/a	All	Dec	n/a
78	105	H06060	Phone Sa Ad	0.8	0	2	0	0	0	0	0	0		2	2	2.8	29	71			71	4	4		10	0	0	0	0	0	0	5	5	0	0	0	0	0	n/a	Phone Sa Ad	n/a	n/a	n/a	n/a	n/a	n/a	n/a	Dec	n/a
79	106	H06060	Phone Sa Ad	1.3	0	0	0	0	0	0	0	0		0	1	1.3	100				0	1	4.5	sell 2.5 t	0	0	0	0	0	0	0	3	0	0	0	0	0	0	Phiang	n/a	n/a	n/a	n/a	n/a	n/a	n/a	All	n/a	n/a
80	107	H06060	Phone Sa Ad	0.5	0	1.2	0	0	0	0	0	0		1.2	2	1.7	29	71			71	4	2		4	0	0	0	0	0	0	4	3.33	0	0	0	0	0	n/a	Phone Sa Ad	n/a	n/a	n/a	n/a	n/a	n/a	n/a	Dec	n/a
81	111	H06020	Som Sa Wan	1.5	0	0	0	0	0	0	0	0		0	1	1.5	100				0	1	5	2 seasons, sell 3 t	0	0	0	0	0	0	0	3.33	0	0	0	0	0	0	Local	n/a	n/a	n/a	n/a	n/a	n/a	n/a	Dec	n/a	n/a
82	112	H06020	Som Sa Wan	0.42	0	0	0	0	0	0	0	0		0	1	0.42	100				0	1	1.5	sell 0.4 - 0.5 t	0	0	0	0	0	0	0	3.57	0	0	0	0	0	0	Na Sing	n/a	n/a	n/a	n/a	Local	n/a	n/a	Nov	n/a	n/a
83	113	H06020	Som Sa Wan	1.2	0	0	0	0	0	0	0	0.1	Garlic	0.1	2	1.3	92			8	8	1	5.7	2 seasons, sell 3.5 t	0	0	0	0	0	0	0.03	4.75	0	0	0	0	0	0	Local	n/a	n/a	n/a	n/a	n/a	n/a	Local	May, Jun	n/a	n/a
84	114	H06020	Som Sa Wan	1	0	0	0	0	0	0	0	0.1	Garlic	0.1	2	1.1	91			9	9	1	5	2 seasons, sell 2.5 t	0	0	0	0	0	0	0.15	5	0	0	0	0	0	0	Na Sing	n/a	n/a	n/a	n/a	n/a	n/a	Local	Sep, Oct	n/a	n/a
85	115	H06020	Som Sa Wan	1.3	0	5	0	0.3	0	0	0	0.1	Cotton	5.4	4	6.7	19	75			75	4	4	sell 2 t	25	0	1	0	0	0	0.7	3.08	5	0	3.3	0	0	0	Local, Na Sing	Na Sing, Nam Yab	n/a	Nam Hia	n/a	n/a	n/a	Local	All	not yet	n/a
86	116	H06020	Som Sa Wan	1	0	6	0	0	0	0	0	0		6	2	7	14	86			86	5	8	2 seasons, sell 5-6 t	25	0	0	0	0	0	0	8	4.17	0	0	0	0	0	Local, Na Sing	Paklai	n/a	n/a	n/a	n/a	n/a	n/a	May, Jun	Mar (exp)	n/a
87	117	H06020	Som Sa Wan	1.3	0	0	0	0	0	0	0	0		0	1	1.3	100				0	1	1.5	sell 0.5 t	0	0	0	0	0	0	0	1.2	0	0	0	0	0	0	Local	n/a	n/a	n/a	n/a	n/a	n/a	n/a	Dec	n/a	n/a
88	118	H06020	Som Sa Wan	1.3	0	0	0	0	0	0	0	0.1	Garlic	0.1	2	1.4	93			7	7	1	4	sell 1-2 t	0	0	0	0	0	0	0.01	3.08	0	0	0	0	0	0	Local	n/a	n/a	n/a	n/a	n/a	n/a	Local	May, Jun	n/a	n/a
89	119	H06020	Som Sa Wan	1	0	0	0	0	0	0	0	0		0	1	1	100				0	1	3	sell 1 t	0	0	0	0	0	0	0	3	0	0	0	0	0	0	Local, Na Sing	n/a	n/a	n/a	n/a	n/a	n/a	n/a	Aug, Sep	n/a	n/a
90	121	H01027	Nam Tuan	3.5	0	4	0	0	0	0	0	0		4	2	7.5	47	53			53	3	4	sell 1.5 t	11	0	0	0	0	0	0	1.43	2.75	0	0	0	0	0	Local, Xayaburi	Local	n/a	n/a	n/a	n/a	n/a	n/a	All		n/a
91	122	H01027	Nam Tuan	0.4	0.2	2	0	0.5	2	0	0	0		4.5	5	5.1	12	39		39	39	2	2.5	pad & up, sell 1.5 t	3	0	0.6	0.4	0	0	0	4.17	1.5	0	0.3	0.8	0	0	Local, Xayaburi	Nam Tuan	n/a	Nam Tuan	Xayaburi	n/a	n/a	n/a	All	Dec
92	123	H01027	Nam Tuan	1	0.5	1.5	0	0	0	0	0	0		1.5	3	3	50	50			50	3	4	pad & up, sell 2-3 t	5.5	0	0	0	0	0	0	2.66	3.67	0	0	0	0	0	Muang Piang	Nam Tuan	n/a	n/a	n/a	n/a	n/a	n/a	Nov		n/a
93	124	H01027	Nam Tuan	0	1	0.5	0	0	0	0	0	0		0.5	2	1.5	67	33			33	2	1.5		2.5	0	0	0	0	0	0	1.5	5	0	0	0	0	0	Local	Nam Tuan, Xayaburi	n/a	n/a	n/a	n/a	n/a	n/a	Jul, Aug	Oct, Nov	n/a
94	125	H01027	Nam Tuan	0.5	1.3	0	0	1	0	0.2	0	0.1	Vegetable	1.3	5	3.1	58		32		32	2	4.5	pad & up, sell 2.5 t	0	0	3	0	0.4	0		2.5	0	0	3	0	2	0	Local	n/a	n/a	Nam Tuan (China)?	n/a	Xayaburi	n/a	Local	Jan, Feb	n/a	n/a
95	126	H01027	Nam Tuan	0.16	0	1	0	1	0	0	0	0		2	3	2.16	7	46	46		46	3	0.3		6	0	0.3	0	0	0	0	1.88	6	0	0.3	0	0	0	n/a	Xayaburi	n/a	Phone Xay	n/a	n/a	n/a	n/a	n/a	Oct	n/a
96	127	H01027	Nam Tuan	1.2	1.5	2	0	1	0	0	0	0.1	Vegetable	3.1	5	5.8	47	34			34	2	4	pad & up	3.5	0	2.3	0	0	0		1.5	1.75	0	2.3	0	0	0	n/a	Nam Tuan	n/a	Nam Tuan (China)?	n/a	n/a	n/a	Xayaburi	n/a	Nov	n/a
97	128	H01027	Nam Tuan	0	0.4	0	0	0.9	0	0	0	0		0.9	2	1.3	31		69		69	4	1		0	0	2.2	0	0	0	0	2.5	0	0	2.4	0	0	0	n/a	n/a	n/a	Nam Tuan	n/a	n/a	n/a	n/a	n/a	n/a	n/a
98	131	H01040	Na Tak	0.7	0	0	0	0	0	0	0	4	Banana (1), Rubber (1), Teak (2)	4	4	4.7	15			85	85	5	3.5		0	0	0	0	0	0	0	5	0	0	0	0	0	0	n/a	n/a	n/a	n/a	n/a	n/a	n/a	Xayaburi	n/a	n/a	n/a
99	132	H01040	Na Tak	1.33	0	1	0	0	0	0	0	1	Malberry	2	3	3.33	40	30		30	30	2	4.2	un	0.5	0	0	0	0	0	0.8	3.16	0.5	0	0	0	0	0	n/a	Xayaburi	n/a	n/a	n/a	n/a	n/a	Xayaburi	n/a	Nov	n/a
100	133	H01040	Na Tak	0	0.3	0	0	0	0.7	0	0	0		0.7	2	1	30			70	70	4	0.6	up & un	0	0	0	0.15	0	0	0	2	0	0	0	0.21	0	0	n/a	n/a	n/a	n/a	Xayaburi	n/a	n/a	n/a	n/a	n/a	n/a
101	134	H01040	Na Tak	0	0.5	0	0	0	0	0	0	0		0	1	0.5	100				0	1	0.4		0	0	0	0	0	0	0	0.8	0	0	0	0	0	0	n/a	n/a	n/a	n/a	n/a	n/a	n/a	n/a	n/a	n/a	n/a
102	135	H01040	Na Tak	1	0	0	0	0	0	0	0	0.4	Garlic	0.4	2	1.4	71			29	29	2	3	2 seasons, sell 1.5 t	0	0	0	0	0	0	0	3	0	0	0	0	0	0	Local	n/a	n/a	n/a	n/a	n/a	n/a	Local	All	n/a	n/a
103	136	H01040	Na Tak	0.3	0	0	0	0	0.3	0	0	0		0.3	2	0.6	50			50	50	3	0.4		0	0	0	0.2	0	0	0	1.33	0	0	0	0.67	0	0	n/a	n/a	n/a	n/a	Xayaburi	n/a	n/a	n/a	n/a	n/a	n/a
104	137	H01040	Na Tak	0	1	0	0	0	0.5	0	0	0.5	Vegetable, Garlic	1	3	2	50			50	50	3	1	sell 0.1 t	0	0	0	0.1	0	0	0	1	0	0	0	0.2	0	0	Local	n/a	n/a	n/a	Xayaburi	n/a	n/a	Xayaburi	All	n/a	n/a
105	138	H01040	Na Tak	0.2	0	0	0	0	0	0	0	0.1	Lime	0.1	2	0.3	67			33	33	2	0.6	un	0	0	0	0	0	0		3	0	0	0	0	0	0	n/a	n/a	n/a	n/a	n/a	n/a	n/a	Local	n/a	n/a	n/a
106	139	H01040	Na Tak	0.5	0.3	0	0	1	0.5	0	0	0		1.5	4	2.3	35		43		43	3	1.8	pad & up, un	0	0	2.5	0.3	0	0	0	2.3	0	0	2.5	0.6	0	0	n/a	n/a	n/a	Xayaburi	Xayaburi	n/a	n/a	n/a	n/a	n/a	n/a
107	141	H01084	Pak Hung	0	1	0	0	0.3	0.3	0	0	0.7	Teak	1.3	4	2.3	43			30	30	2	1.3		0	0	0.6	0.3	0	0	0	1.3	0	0	2	1	0	0	n/a	n/a	n/a	Pak Hung	Pak Hung	n/a	n/a	n/a	n/a	n/a	n/a
108	142	H01084	Pak Hung	0	1.3	0	0	0	0	0	0	0.2	Teak	0.2	2	1.5	87			13	13	1	1	up	0	0	0	0	0	0	0	0.7	0	0	0	0	0	0	n/a	n/a	n/a	n/a	n/a	n/a	n/a	n/a	n/a	n/a	n/a
109	143	H01084	Pak Hung	0	1.5	1	0	0	0.5	0	0	2	Chilli, Pineapple, Vegetable, Teak	3.5	6	4	38			50	50	3	2.5		1.5	0	0	0.2	0	0		1.67	1.5	0	0	0.4	0	0	Local	Local, Pak Hung	n/a	n/a	Pak Hung	n/a	n/a	Local	Dec, Jan	Nov, Dec	n/a
110	144	H01084	Pak Hung	0	0.5	0	0.2	0.3	0	0	0	0.1	Vegetable	0.6	4	1.1	45		27		27	2	1	up, sell 0.4 - 0.5 t	0	0	0.5	0.3	0	0		2	0	0	2.5	1	0	0	Local	n/a	n/a	Pak Hung	Pak Hung	n/a	n/a	Local	All	n/a	n/a
111	145	H01084	Pak Hung	0	0	0	0	0	0	0	0	0		0	0	0							0		0	0	0	0	0	0	0	0	0	0	0	0	0	0	n/a	n/a	n/a	n/a	n/a	n/a	n/a	n/a	n/a	n/a	n/a
112	146	H01084	Pak Hung	0	0.5	0	0	0	0.5	0	0	3	Teak	3.5	3	4	13			75	75	4	1	up	0	0	0	0.4	0	0	0	2	0	0	0	0.8	0	0	n/a	n/a	n/a	n/a	Pak Hung	n/a	n/a	n/a	n/a	n/a	n/a
113	147	H01084	Pak Hung	0	1	0	0	1.5	0	0	0	6	Teak	7.5	3	8.5	12			71	71	4	1	up	0	0	0.8	0	0	0	0	1	0	0	0.53	0	0	0	n/a	n/a	n/a	Pak Hung	n/a	n/a	n/a	n/a	n/a	n/a	n/a
114	148	H01084	Pak Hung	0	0.5	0	0	0	0.2	0	0	1	Teak	1.2	3	1.7	29			59	59	3	1	up & un	0	0	0	0.2	0	0	0	2	0	0	0	0.6	0	0	n/a	n/a	n/a	n/a	Pak Hung	n/a	n/a	n/a	n/a	n/a	n/a
115	151	H11044	Pak Long	0	1	0	0	0	1	0	0	2	Tea	3	3	4	25			50	50	3	1	up	0	0	0	0.3	0	0	0.4	1	0	0	0	0.3	0	0	Xayaburi	n/a	n/a	n/a	Xayaburi	n/a	n/a	Xayaburi	All	n/a	n/a
116	152	H11044	Pak Long	0	0.8	0	0	0	0.2	0	0	0.8	Tea	1	3	1.8	44			44	44	3	1	up	0	0	0	0.05	0	0	0.3	1.25	0	0	0	0.25	0	0	Xayaburi	n/a	n/a	n/a	Xayaburi	n/a	n/a	Xayaburi	Jun, Jul	n/a	n/a
117	153	H11044	Pak Long	0	1	0	0	0	0	0	0	1	Tea	1	2	2	50			50	50	3	0.2	up	0	0	0	0	0	0	0.3	0.2	0	0	0	0	0	0	Local	n/a	n/a	n/a	n/a	n/a	n/a	Local	All	n/a	n/a
118	154	H11044	Pak Long	0	3	0	0	0	0	0	0	1.5	Tea	1.5	2	4.5	67			33	33	2	2	up, sell very little	0	0	0	0	0	0	0.5	0.7	0	0	0	0	0	0	Local	n/a	n/a	n/a	n/a	n/a	n/a	Xayaburi	All	n/a	n/a
119	155	H11044	Pak Long	0	2	0	0	1	0	0	0	1	Tea	2	3	4	50			25	25	2	2	up, sell some	0	0	0.7	0	0	0	0.3	1	0	0	0.7	0	0	0	Local	n/a	n/a	Local	n/a	n/a	n/a	Local	All	n/a	n/a
120	156	H11044	Pak Long	0	1.2	0	0	0.8	0	0	0	0.5	Tea	1.3	3	2.5	48		32		32	2	2	up	0	0	0.05	0	0	0	0.3	1.67	0	0	0.06	0	0	0	n/a	n/a	n/a	Local	n/a	n/a	n/a	Local	n/a	n/a	n/a
121	157	H11044	Pak Long	0	1	0	0	0	0	0	0	0.5	Tea	0.5	2	1.5	67			33	33	2	1	up	0	0	0	0	0	0	0.05	1	0	0	0	0	0	0	Local	n/a	n/a	n/a	n/a	n/a	n/a	Local	n/a	n/a	n/a
														304.74			4275						300.8
[truncated: 14 more columns]

## Sheet: Opinion
no	interview	vil_code	Village	m_price_sev	m_pro_type	m_pro_sev	m_inv_type	m_inv_sev	r_price_sev	r_pro_type	r_pro_sev	r_inv_type	r_inv_sev	cs_price_sev	cs_pro_type	cs_pro_sev	cs_inv_type	cs_inv_sev	j_price_sev	j_pro_type	j_pro_sev	j_inv_type	j_inv_sev	s_price_sev	s_pro_type	s_pro_sev	s_inv_type	s_inv_sev	t_price_sev	t_pro_type	t_pro_sev	t_inv_type	t_inv_sev	crop_year	note_crop	crop_reason
1	011	H08024	Na Hin	0	x	0	x	0	n/a	x	0	n/a	n/a	0	D	2	x	0	n/a	n/a	n/a	n/a	n/a	n/a	n/a	n/a	n/a	n/a	n/a	n/a	n/a	n/a	n/a	12	m
2	012	H08024	Na Hin	0	B	1	C	1	n/a	x	0	n/a	n/a	n/a	n/a	n/a	n/a	n/a	n/a	n/a	n/a	n/a	n/a	n/a	n/a	n/a	n/a	n/a	n/a	n/a	n/a	n/a	n/a	10	m
3	013	H08024	Na Hin	0	B	1	x	0	n/a	x	0	n/a	n/a	0	x	0	x	0	n/a	n/a	n/a	n/a	n/a	n/a	n/a	n/a	n/a	n/a	n/a	n/a	n/a	n/a	n/a	15	m
4	014	H08024	Na Hin	0	x	0	C	1	n/a	x	0	n/a	n/a	0	x	0	x	0	n/a	n/a	n/a	n/a	n/a	n/a	n/a	n/a	n/a	n/a	n/a	n/a	n/a	n/a	n/a	20	m
5	015	H08024	Na Hin	0	A, B	1	x	0	n/a	x	0	n/a	n/a	n/a	n/a	n/a	n/a	n/a	n/a	n/a	n/a	n/a	n/a	n/a	n/a	n/a	n/a	n/a	n/a	n/a	n/a	n/a	n/a	13	m
6	016	H08024	Na Hin	0	A	2	x	0	n/a	x	0	n/a	n/a	0	x	0	x	0	n/a	n/a	n/a	n/a	n/a	n/a	n/a	n/a	n/a	n/a	n/a	n/a	n/a	n/a	n/a	10	m
7	017	H08024	Na Hin	0	x	0	x	0	n/a	x	0	n/a	n/a	n/a	n/a	n/a	n/a	n/a	n/a	n/a	n/a	n/a	n/a	n/a	n/a	n/a	n/a	n/a	n/a	n/a	n/a	n/a	n/a	6	m
8	018	H08024	Na Hin	0	A	1	x	0	n/a	x	0	n/a	n/a	0	x	0	x	0	n/a	n/a	n/a	n/a	n/a	n/a	n/a	n/a	n/a	n/a	n/a	n/a	n/a	n/a	n/a	20	m
9	021	H08042	Huay Lerk	1	A	1	A	2	0	C	3	x	0	n/a	n/a	n/a	n/a	n/a	n/a	n/a	n/a	n/a	n/a	n/a	n/a	n/a	n/a	n/a	n/a	n/a	n/a	n/a	n/a	12	m
10	022	H08042	Huay Lerk	1	A	1	A	1	0	x	0	x	0	n/a	n/a	n/a	n/a	n/a	n/a	n/a	n/a	n/a	n/a	n/a	n/a	n/a	n/a	n/a	n/a	n/a	n/a	n/a	n/a	10	m
11	023	H08042	Huay Lerk	2	D	1	B	1	n/a	x	0	n/a	n/a	n/a	n/a	n/a	n/a	n/a	n/a	n/a	n/a	n/a	n/a	n/a	n/a	n/a	n/a	n/a	n/a	n/a	n/a	n/a	n/a	10	m
12	024	H08042	Huay Lerk	1	x	0	x	0	0	x	0	x	0	n/a	n/a	n/a	n/a	n/a	n/a	n/a	n/a	n/a	n/a	n/a	n/a	n/a	n/a	n/a	n/a	n/a	n/a	n/a	n/a	13	m
13	025	H08042	Huay Lerk	0	x	0	x	0	n/a	x	0	n/a	n/a	n/a	n/a	n/a	n/a	n/a	n/a	n/a	n/a	n/a	n/a	n/a	n/a	n/a	n/a	n/a	n/a	n/a	n/a	n/a	n/a	10	m
14	026	H08042	Huay Lerk	1	A	2	A	2	n/a	x	0	n/a	n/a	n/a	n/a	n/a	n/a	n/a	n/a	n/a	n/a	n/a	n/a	n/a	n/a	n/a	n/a	n/a	n/a	n/a	n/a	n/a	n/a	12	m
15	027	H08042	Huay Lerk	1	A	1	A	2	n/a	x	0	n/a	n/a	n/a	n/a	n/a	n/a	n/a	n/a	n/a	n/a	n/a	n/a	n/a	n/a	n/a	n/a	n/a	n/a	n/a	n/a	n/a	n/a	4	m
16	028	H08042	Huay Lerk	0	B, C	1	x	0	n/a	x	0	n/a	n/a	n/a	n/a	n/a	n/a	n/a	n/a	n/a	n/a	n/a	n/a	n/a	n/a	n/a	n/a	n/a	n/a	n/a	n/a	n/a	n/a	7	m
17	031	H09002	Meung Pae	0	A	1	A	1	0	x	0	n/a	n/a	n/a	n/a	n/a	n/a	n/a	n/a	n/a	n/a	n/a	n/a	n/a	n/a	n/a	n/a	n/a	n/a	n/a	n/a	n/a	n/a	15	m
18	032	H09002	Meung Pae	0	A	1	A	1	n/a	x	0	n/a	n/a	n/a	n/a	n/a	n/a	n/a	n/a	n/a	n/a	n/a	n/a	n/a	n/a	n/a	n/a	n/a	n/a	n/a	n/a	n/a	n/a	30	m
19	033	H09002	Meung Pae	0	x	0	x	0	n/a	x	0	n/a	n/a	n/a	n/a	n/a	n/a	n/a	n/a	n/a	n/a	n/a	n/a	n/a	n/a	n/a	n/a	n/a	n/a	n/a	n/a	n/a	n/a	12	m
20	034	H09002	Meung Pae	0	D	1	x	0	n/a	B	1	n/a	n/a	n/a	n/a	n/a	n/a	n/a	n/a	n/a	n/a	n/a	n/a	n/a	n/a	n/a	n/a	n/a	n/a	n/a	n/a	n/a	n/a	12	m
21	035	H09002	Meung Pae	0	x	0	x	0	n/a	x	0	n/a	n/a	n/a	n/a	n/a	n/a	n/a	n/a	n/a	n/a	n/a	n/a	n/a	n/a	n/a	n/a	n/a	n/a	n/a	n/a	n/a	n/a	15	m
22	036	H09002	Meung Pae	0	D	1	x	0	n/a	x	0	n/a	n/a	n/a	n/a	n/a	n/a	n/a	n/a	n/a	n/a	n/a	n/a	n/a	n/a	n/a	n/a	n/a	n/a	n/a	n/a	n/a	n/a	30	m
23	037	H09002	Meung Pae	1	B	1	x	0	n/a	x	0	n/a	n/a	n/a	n/a	n/a	n/a	n/a	n/a	n/a	n/a	n/a	n/a	n/a	n/a	n/a	n/a	n/a	n/a	n/a	n/a	n/a	n/a	12	m
24	038	H09002	Meung Pae	0	x	0	x	0	0	x	0	x	0	n/a	n/a	n/a	n/a	n/a	n/a	n/a	n/a	n/a	n/a	n/a	n/a	n/a	n/a	n/a	n/a	n/a	n/a	n/a	n/a	17	m
25	041	H08057	Vern Kham	1	A, C	3	C	1	0	x	0	x	0	2	A	2	x	0	n/a	n/a	n/a	n/a	n/a	n/a	n/a	n/a	n/a	n/a	n/a	n/a	n/a	n/a	n/a	5	m
26	042	H08057	Vern Kham	2	A, C	3	C	1	n/a	x	0	n/a	n/a	2	A	2	E	3	n/a	n/a	n/a	n/a	n/a	n/a	n/a	n/a	n/a	n/a	n/a	n/a	n/a	n/a	n/a	8	m
27	043	H08057	Vern Kham	0	C	2	D	2	0	x	0	x	0	0	x	0	E	3	n/a	n/a	n/a	n/a	n/a	n/a	n/a	n/a	n/a	n/a	n/a	n/a	n/a	n/a	n/a	1	m
28	044	H08057	Vern Kham	1	A, D	2	B	2	n/a	x	0	n/a	n/a	0	x	0	x	0	n/a	n/a	n/a	n/a	n/a	n/a	n/a	n/a	n/a	n/a	n/a	n/a	n/a	n/a	n/a	5	m
29	045	H08057	Vern Kham	0	C	2	x	0	n/a	x	0	n/a	n/a	0	C	2	x	0	n/a	n/a	n/a	n/a	n/a	n/a	n/a	n/a	n/a	n/a	n/a	n/a	n/a	n/a	n/a	5	m
30	046	H08057	Vern Kham	0	C	3	C	1	n/a	x	0	n/a	n/a	0	C	2	x	0	n/a	n/a	n/a	n/a	n/a	n/a	n/a	n/a	n/a	n/a	n/a	n/a	n/a	n/a	n/a	6	m
31	047	H08057	Vern Kham	0	C	2	x	0	0	x	0	x	0	0	C	1	x	0	n/a	n/a	n/a	n/a	n/a	n/a	n/a	n/a	n/a	n/a	n/a	n/a	n/a	n/a	n/a	6	m
32	048	H08057	Vern Kham	1	C	3	x	0	n/a	x	0	n/a	n/a	0	x	0	x	0	n/a	n/a	n/a	n/a	n/a	n/a	n/a	n/a	n/a	n/a	n/a	n/a	n/a	n/a	n/a	5	m
33	051	H07058	Dong Sa Nguan	n/a	n/a	n/a	n/a	n/a	1	x	0	x	0	n/a	n/a	n/a	n/a	n/a	n/a	n/a	n/a	n/a	n/a	n/a	n/a	n/a	n/a	n/a	n/a	n/a	n/a	n/a	n/a	0	r
34	052	H07058	Dong Sa Nguan	0	A, B	2	D	2	n/a	x	0	n/a	n/a	0	x	0	E	3	0	C	2	x	0	n/a	n/a	n/a	n/a	n/a	n/a	n/a	n/a	n/a	n/a	10	m
35	053	H07058	Dong Sa Nguan	0	A, B	2	x	0	0	x	0	x	0	n/a	n/a	n/a	n/a	n/a	n/a	n/a	n/a	n/a	n/a	n/a	n/a	n/a	n/a	n/a	n/a	n/a	n/a	n/a	n/a	12	m
36	054	H07058	Dong Sa Nguan	0	A	2	x	0	n/a	x	0	n/a	n/a	n/a	n/a	n/a	n/a	n/a	n/a	n/a	n/a	n/a	n/a	n/a	n/a	n/a	n/a	n/a	n/a	n/a	n/a	n/a	n/a	1	m
37	055	H07058	Dong Sa Nguan	2	A	1	A	2	n/a	x	0	n/a	n/a	n/a	n/a	n/a	n/a	n/a	0	x	0	x	0	n/a	n/a	n/a	n/a	n/a	n/a	n/a	n/a	n/a	n/a	4	m
38	056	H07058	Dong Sa Nguan	0	A, C	3	x	0	0	x	0	x	0	0	x	0	C	2	n/a	n/a	n/a	n/a	n/a	n/a	n/a	n/a	n/a	n/a	n/a	n/a	n/a	n/a	n/a	10	m
39	057	H07058	Dong Sa Nguan	0	A, B	2	x	0	n/a	x	0	n/a	n/a	n/a	n/a	n/a	n/a	n/a	0	x	0	x	0	n/a	n/a	n/a	n/a	n/a	n/a	n/a	n/a	n/a	n/a	5	m
40	058	H07058	Dong Sa Nguan	0	x	0	C	1	n/a	x	0	n/a	n/a	0	x	0	E	3	2	x	0	x	0	n/a	n/a	n/a	n/a	n/a	n/a	n/a	n/a	n/a	n/a	6	m
41	061	H07069	Pa Lai	0	B	2	x	0	n/a	x	0	n/a	n/a	n/a	n/a	n/a	n/a	n/a	n/a	n/a	n/a	n/a	n/a	n/a	n/a	n/a	n/a	n/a	n/a	n/a	n/a	n/a	n/a	10	m
42	062	H07069	Pa Lai	0	x	0	A, C	2	n/a	x	0	n/a	n/a	n/a	n/a	n/a	n/a	n/a	n/a	n/a	n/a	n/a	n/a	n/a	n/a	n/a	n/a	n/a	n/a	n/a	n/a	n/a	n/a	20	m
43	063	H07069	Pa Lai	0	x	0	x	0	0	x	0	n/a	n/a	n/a	n/a	n/a	n/a	n/a	n/a	n/a	n/a	n/a	n/a	n/a	n/a	n/a	n/a	n/a	n/a	n/a	n/a	n/a	n/a	30	m
44	064	H07069	Pa Lai	0	A	1	x	0	n/a	x	0	n/a	n/a	n/a	n/a	n/a	n/a	n/a	n/a	n/a	n/a	n/a	n/a	n/a	n/a	n/a	n/a	n/a	n/a	n/a	n/a	n/a	n/a	11	m
45	065	H07069	Pa Lai	0	x	0	A	1	n/a	x	0	n/a	n/a	n/a	n/a	n/a	n/a	n/a	n/a	n/a	n/a	n/a	n/a	n/a	n/a	n/a	n/a	n/a	n/a	n/a	n/a	n/a	n/a	8	m
46	066	H07069	Pa Lai	n/a	n/a	n/a	B	2	n/a	x	0	n/a	n/a	n/a	n/a	n/a	n/a	n/a	n/a	n/a	n/a	n/a	n/a	n/a	n/a	n/a	n/a	n/a	n/a	n/a	n/a	n/a	n/a	0	r
47	067	H07069	Pa Lai	0	x	0	B	2	n/a	x	0	n/a	n/a	n/a	n/a	n/a	n/a	n/a	n/a	n/a	n/a	n/a	n/a	n/a	n/a	n/a	n/a	n/a	n/a	n/a	n/a	n/a	n/a	6	m
48	068	H07069	Pa Lai	0	A	1	x	0	n/a	x	0	n/a	n/a	n/a	n/a	n/a	n/a	n/a	n/a	n/a	n/a	n/a	n/a	n/a	n/a	n/a	n/a	n/a	n/a	n/a	n/a	n/a	n/a	12	m
49	071	H10010	Na Nhok	n/a	n/a	n/a	n/a	n/a	n/a	n/a	n/a	n/a	n/a	n/a	n/a	n/a	n/a	n/a	n/a	n/a	n/a	n/a	n/a	n/a	n/a	n/a	n/a	n/a	n/a	n/a	n/a	n/a	n/a	0	n/a
50	072	H10010	Na Nhok	0	x	0	A	2	n/a	x	0	n/a	n/a	n/a	n/a	n/a	n/a	n/a	0	x	0	x	0	n/a	n/a	n/a	n/a	n/a	n/a	n/a	n/a	n/a	n/a	5	m
51	073	H10010	Na Nhok	0	A	1	A	1	n/a	x	0	n/a	n/a	n/a	n/a	n/a	n/a	n/a	0	x	0	x	0	n/a	n/a	n/a	n/a	n/a	n/a	n/a	n/a	n/a	n/a	7	m, j
52	074	H10010	Na Nhok	0	x	0	x	0	0	x	0	x	0	n/a	n/a	n/a	n/a	n/a	0	x	0	x	0	n/a	n/a	n/a	n/a	n/a	n/a	n/a	n/a	n/a	n/a	4	m
53	075	H10010	Na Nhok	0	A	1	D	2	0	x	0	x	0	n/a	n/a	n/a	n/a	n/a	2	x	0	x	0	n/a	n/a	n/a	n/a	n/a	n/a	n/a	n/a	n/a	n/a	5	m,,j
54	076	H10010	Na Nhok	0	x	0	x	0	n/a	x	0	n/a	n/a	n/a	n/a	n/a	n/a	n/a	0	x	0	C	1	n/a	n/a	n/a	n/a	n/a	n/a	n/a	n/a	n/a	n/a	7	m
55	077	H10010	Na Nhok	0	A	1	x	0	n/a	x	0	n/a	n/a	n/a	n/a	n/a	n/a	n/a	2	x	0	x	0	n/a	n/a	n/a	n/a	n/a	n/a	n/a	n/a	n/a	n/a	7	j
56	078	H10010	Na Nhok	0	A	2	x	0	n/a	n/a	n/a	n/a	n/a	n/a	n/a	n/a	n/a	n/a	0	x	0	x	0	n/a	n/a	n/a	n/a	n/a	n/a	n/a	n/a	n/a	n/a	3	j
57	079	H10010	Na Nhok	0	A	1	A, C	2	n/a	x	0	n/a	n/a	n/a	n/a	n/a	n/a	n/a	0	x	0	x	0	n/a	n/a	n/a	n/a	n/a	n/a	n/a	n/a	n/a	n/a	5	m, j
58	081	H07026	Nam Lin	n/a	n/a	n/a	n/a	n/a	n/a	x	0	n/a	n/a	n/a	n/a	n/a	n/a	n/a	n/a	n/a	n/a	n/a	n/a	n/a	n/a	n/a	n/a	n/a	n/a	n/a	n/a	n/a	n/a	0	r
59	082	H07026	Nam Lin	0	x	0	x	0	n/a	n/a	n/a	n/a	n/a	n/a	n/a	n/a	n/a	n/a	n/a	n/a	n/a	n/a	n/a	n/a	n/a	n/a	n/a	n/a	n/a	n/a	n/a	n/a	n/a	4	m
60	083	H07026	Nam Lin	1	x	0	x	0	0	x	0	x	0	0	x	0	x	0	n/a	n/a	n/a	n/a	n/a	n/a	n/a	n/a	n/a	n/a	n/a	n/a	n/a	n/a	n/a	11	m
61	084	H07026	Nam Lin	0	A	1	D	1	0	B	2	x	0	n/a	n/a	n/a	n/a	n/a	0	x	0	x	0	n/a	n/a	n/a	n/a	n/a	n/a	n/a	n/a	n/a	n/a	6	m
62	085	H07026	Nam Lin	n/a	A	3	D	1	n/a	x	0	n/a	n/a	n/a	n/a	n/a	n/a	n/a	1	x	0	D	1	n/a	n/a	n/a	n/a	n/a	n/a	n/a	n/a	n/a	n/a	4	j
63	086	H07026	Nam Lin	0	A	2	A, B	2	n/a	x	0	n/a	n/a	n/a	n/a	n/a	n/a	n/a	0	A	2	x	0	n/a	n/a	n/a	n/a	n/a	n/a	n/a	n/a	n/a	n/a	12	m
64	087	H07026	Nam Lin	0	A	2	x	0	n/a	x	0	n/a	n/a	n/a	n/a	n/a	n/a	n/a	0	x	0	x	0	n/a	n/a	n/a	n/a	n/a	n/a	n/a	n/a	n/a	n/a	1	j
65	088	H07026	Nam Lin	2	x	0	x	0	n/a	B	1	n/a	n/a	n/a	n/a	n/a	n/a	n/a	0	x	0	x	0	n/a	n/a	n/a	n/a	n/a	n/a	n/a	n/a	n/a	n/a	6	m
66	091	H07007	Pha Liab	n/a	C	1	n/a	n/a	0	x	0	x	0	n/a	n/a	n/a	n/a	n/a	3	C	2	x	0	n/a	n/a	n/a	n/a	n/a	n/a	n/a	n/a	n/a	n/a	5	j
67	092	H07007	Pha Liab	2	A	3	x	0	n/a	x	0	n/a	n/a	n/a	n/a	n/a	n/a	n/a	3	C	2	x	0	n/a	n/a	n/a	n/a	n/a	n/a	n/a	n/a	n/a	n/a	7	m
68	093	H07007	Pha Liab	0	x	0	E	1	0	x	0	x	0	n/a	n/a	n/a	n/a	n/a	n/a	n/a	n/a	n/a	n/a	n/a	n/a	n/a	n/a	n/a	n/a	n/a	n/a	n/a	n/a	10	m
69	094	H07007	Pha Liab	0	D	2	x	0	0	x	0	x	0	n/a	n/a	n/a	n/a	n/a	2	C	2	x	0	n/a	n/a	n/a	n/a	n/a	n/a	n/a	n/a	n/a	n/a	3	m, j
70	095	H07007	Pha Liab	0	x	0	x	0	0	x	0	x	0	n/a	n/a	n/a	n/a	n/a	3	C	1	x	0	n/a	n/a	n/a	n/a	n/a	n/a	n/a	n/a	n/a	n/a	6	m, j
71	096	H07007	Pha Liab	n/a	n/a	n/a	n/a	n/a	n/a	x	0	n/a	n/a	n/a	n/a	n/a	n/a	n/a	0	C	2	x	0	n/a	n/a	n/a	n/a	n/a	n/a	n/a	n/a	n/a	n/a	2	j
72	097	H07007	Pha Liab	0	A, C	2	x	0	n/a	x	0	n/a	n/a	n/a	n/a	n/a	n/a	n/a	0	C	2	x	0	n/a	n/a	n/a	n/a	n/a	n/a	n/a	n/a	n/a	n/a	6	m, j
73	098	H07007	Pha Liab	n/a	n/a	n/a	n/a	n/a	n/a	x	0	n/a	n/a	n/a	n/a	n/a	n/a	n/a	0	C	1	x	0	n/a	n/a	n/a	n/a	n/a	n/a	n/a	n/a	n/a	n/a	3	j
74	101	H06060	Phone Sa Ad	3	B, C	2	A	2	0	x	0	x	0	n/a	n/a	n/a	n/a	n/a	n/a	n/a	n/a	n/a	n/a	n/a	n/a	n/a	n/a	n/a	n/a	n/a	n/a	n/a	n/a	6	m
75	102	H06060	Phone Sa Ad	2	x	0	x	0	n/a	x	0	n/a	n/a	n/a	n/a	n/a	n/a	n/a	n/a	n/a	n/a	n/a	n/a	n/a	n/a	n/a	n/a	n/a	n/a	n/a	n/a	n/a	n/a	1	m
76	103	H06060	Phone Sa Ad	0	A	3	x	0	n/a	x	0	n/a	n/a	0	x	0	x	0	n/a	n/a	n/a	n/a	n/a	n/a	n/a	n/a	n/a	n/a	n/a	n/a	n/a	n/a	n/a	8	m
77	104	H06060	Phone Sa Ad	0	A	3	D	1	0	x	0	x	0	n/a	n/a	n/a	n/a	n/a	n/a	n/a	n/a	n/a	n/a	n/a	n/a	n/a	n/a	n/a	n/a	n/a	n/a	n/a	n/a	7	m
78	105	H06060	Phone Sa Ad	1	B	2	x	0	n/a	x	0	n/a	n/a	n/a	n/a	n/a	n/a	n/a	n/a	n/a	n/a	n/a	n/a	n/a	n/a	n/a	n/a	n/a	n/a	n/a	n/a	n/a	n/a	7	m
79	106	H06060	Phone Sa Ad	n/a	n/a	n/a	n/a	n/a	0	x	0	x	0	n/a	n/a	n/a	n/a	n/a	n/a	n/a	n/a	n/a	n/a	n/a	n/a	n/a	n/a	n/a	n/a	n/a	n/a	n/a	n/a	0	r
80	107	H06060	Phone Sa Ad	0	A	2	n/a	n/a	n/a	x	0	n/a	n/a	n/a	n/a	n/a	n/a	n/a	n/a	n/a	n/a	n/a	n/a	n/a	n/a	n/a	n/a	n/a	n/a	n/a	n/a	n/a	n/a	3	m
81	111	H06020	Som Sa Wan	n/a	n/a	n/a	n/a	n/a	2	x	0	x	0	n/a	n/a	n/a	n/a	n/a	n/a	n/a	n/a	n/a	n/a	n/a	n/a	n/a	n/a	n/a	n/a	n/a	n/a	n/a	n/a	0	r
82	112	H06020	Som Sa Wan	n/a	n/a	n/a	n/a	n/a	2	x	0	x	0	n/a	n/a	n/a	n/a	n/a	n/a	n/a	n/a	n/a	n/a	n/a	n/a	n/a	n/a	n/a	n/a	n/a	n/a	n/a	n/a	0	r
83	113	H06020	Som Sa Wan	n/a	n/a	n/a	n/a	n/a	2	x	0	x	0	n/a	n/a	n/a	n/a	n/a	n/a	n/a	n/a	n/a	n/a	n/a	n/a	n/a	n/a	n/a	n/a	n/a	n/a	n/a	n/a	0	r
84	114	H06020	Som Sa Wan	n/a	n/a	n/a	n/a	n/a	2	B	1	D	2	n/a	n/a	n/a	n/a	n/a	n/a	n/a	n/a	n/a	n/a	n/a	n/a	n/a	n/a	n/a	n/a	n/a	n/a	n/a	n/a	0	r
85	115	H06020	Som Sa Wan	0	x	0	D	1	2	B	2	x	0	n/a	n/a	n/a	n/a	n/a	2	x	0	x	0	n/a	n/a	n/a	n/a	n/a	n/a	n/a	n/a	n/a	n/a	5	m
86	116	H06020	Som Sa Wan	1	A	1	D	2	2	x	0	x	0	n/a	n/a	n/a	n/a	n/a	3	n/a	n/a	n/a	n/a	n/a	n/a	n/a	n/a	n/a	n/a	n/a	n/a	n/a	n/a	6	m
87	117	H06020	Som Sa Wan	n/a	n/a	n/a	n/a	n/a	0	B	1	x	0	n/a	n/a	n/a	n/a	n/a	n/a	n/a	n/a	n/a	n/a	n/a	n/a	n/a	n/a	n/a	n/a	n/a	n/a	n/a	n/a	0	r
88	118	H06020	Som Sa Wan	n/a	n/a	n/a	n/a	n/a	2	B	1	x	0	n/a	n/a	n/a	n/a	n/a	n/a	n/a	n/a	n/a	n/a	n/a	n/a	n/a	n/a	n/a	n/a	n/a	n/a	n/a	n/a	0	r
89	119	H06020	Som Sa Wan	n/a	n/a	n/a	n/a	n/a	1	x	0	x	0	n/a	n/a	n/a	n/a	n/a	n/a	n/a	n/a	n/a	n/a	n/a	n/a	n/a	n/a	n/a	n/a	n/a	n/a	n/a	n/a	0	r
90	121	H01027	Nam Tuan	1	x	0	A	2	0	C	2	x	0	n/a	n/a	n/a	n/a	n/a	3	n/a	n/a	A	2	n/a	n/a	n/a	n/a	n/a	n/a	n/a	n/a	n/a	n/a	5	m
91	122	H01027	Nam Tuan	2	x	0	A, B	2	0	x	0	x	0	n/a	n/a	n/a	n/a	n/a	3	x	0	x	0	0	x	0	x	0	n/a	n/a	n/a	n/a	n/a	4	m, j
92	123	H01027	Nam Tuan	3	x	0	A	3	0	x	0	x	0	n/a	n/a	n/a	n/a	n/a	n/a	n/a	n/a	n/a	n/a	n/a	n/a	n/a	n/a	n/a	n/a	n/a	n/a	n/a	n/a	4	m
93	124	H01027	Nam Tuan	1	A	1	A	1	0	x	0	x	0	n/a	n/a	n/a	n/a	n/a	n/a	n/a	n/a	n/a	n/a	n/a	n/a	n/a	n/a	n/a	n/a	n/a	n/a	n/a	n/a	2	m
94	125	H01027	Nam Tuan	n/a	n/a	n/a	n/a	n/a	2	x	0	x	0	n/a	n/a	n/a	n/a	n/a	3	C	1	A	2	n/a	n/a	n/a	n/a	n/a	n/a	n/a	n/a	n/a	n/a	1	j
95	126	H01027	Nam Tuan	1	B	1	A	3	0	B	1	x	0	n/a	n/a	n/a	n/a	n/a	2	x	0	A	2	n/a	n/a	n/a	n/a	n/a	n/a	n/a	n/a	n/a	n/a	4	m
96	127	H01027	Nam Tuan	2	x	0	A	2	2	x	0	x	0	n/a	n/a	n/a	n/a	n/a	2	x	0	A	2	n/a	n/a	n/a	n/a	n/a	n/a	n/a	n/a	n/a	n/a	2	m, j
97	128	H01027	Nam Tuan	n/a	n/a	n/a	n/a	n/a	n/a	x	0	n/a	n/a	n/a	n/a	n/a	n/a	n/a	2	B	2	x	0	n/a	n/a	n/a	n/a	n/a	n/a	n/a	n/a	n/a	n/a	3	j
98	131	H01040	Na Tak	n/a	n/a	n/a	n/a	n/a	0	B	2	x	0	n/a	n/a	n/a	n/a	n/a	n/a	n/a	n/a	n/a	n/a	n/a	n/a	n/a	n/a	n/a	n/a	n/a	n/a	n/a	n/a	0	r
99	132	H01040	Na Tak	3	x	0	A	3	n/a	x	0	n/a	n/a	n/a	n/a	n/a	n/a	n/a	n/a	n/a	n/a	n/a	n/a	n/a	n/a	n/a	n/a	n/a	n/a	n/a	n/a	n/a	n/a	6	malberry
100	133	H01040	Na Tak	n/a	n/a	n/a	n/a	n/a	n/a	x	0	n/a	n/a	n/a	n/a	n/a	n/a	n/a	n/a	n/a	n/a	n/a	n/a	0	C	1	x	0	n/a	n/a	n/a	n/a	n/a	5	s
101	134	H01040	Na Tak	n/a	n/a	n/a	n/a	n/a	n/a	C	2	n/a	n/a	n/a	n/a	n/a	n/a	n/a	n/a	n/a	n/a	n/a	n/a	n/a	n/a	n/a	n/a	n/a	n/a	n/a	n/a	n/a	n/a	0	r
102	135	H01040	Na Tak	n/a	n/a	n/a	n/a	n/a	0	x	0	x	0	n/a	n/a	n/a	n/a	n/a	n/a	n/a	n/a	n/a	n/a	n/a	n/a	n/a	n/a	n/a	n/a	n/a	n/a	n/a	n/a	0	r
103	136	H01040	Na Tak	n/a	n/a	n/a	n/a	n/a	n/a	x	0	n/a	n/a	n/a	n/a	n/a	n/a	n/a	n/a	n/a	n/a	n/a	n/a	0	C	2	x	0	n/a	n/a	n/a	n/a	n/a	0	r
104	137	H01040	Na Tak	n/a	n/a	n/a	n/a	n/a	3	x	0	x	0	n/a	n/a	n/a	n/a	n/a	n/a	n/a	n/a	n/a	n/a	3	B	3	x	0	n/a	n/a	n/a	n/a	n/a	5	s
105	138	H01040	Na Tak	n/a	n/a	n/a	n/a	n/a	n/a	x	0	n/a	n/a	n/a	n/a	n/a	n/a	n/a	n/a	n/a	n/a	n/a	n/a	n/a	n/a	n/a	n/a	n/a	n/a	n/a	n/a	n/a	n/a	0	r
106	139	H01040	Na Tak	n/a	n/a	n/a	n/a	n/a	n/a	x	0	n/a	n/a	n/a	n/a	n/a	n/a	n/a	2	B	1	x	0	0	B	2	x	0	n/a	n/a	n/a	n/a	n/a	3	j,s
107	141	H01084	Pak Hung	n/a	n/a	n/a	n/a	n/a	n/a	x	0	n/a	n/a	n/a	n/a	n/a	n/a	n/a	2	x	0	A	1	2	B	3	A	1	n/a	n/a	n/a	n/a	n/a	20	s
108	142	H01084	Pak Hung	n/a	n/a	n/a	n/a	n/a	n/a	B	1	n/a	n/a	n/a	n/a	n/a	n/a	n/a	n/a	n/a	n/a	n/a	n/a	n/a	n/a	n/a	n/a	n/a	n/a	n/a	n/a	n/a	n/a	0	r
109	143	H01084	Pak Hung	3	x	0	A	3	0	x	0	x	0	n/a	n/a	n/a	n/a	n/a	n/a	n/a	n/a	n/a	n/a	2	B	2	A	2	n/a	n/a	n/a	n/a	n/a		m
110	144	H01084	Pak Hung	n/a	n/a	n/a	n/a	n/a	0	x	0	x	0	n/a	n/a	n/a	n/a	n/a	0	x	0	A	1	2	B	2	A	1	n/a	n/a	n/a	n/a	n/a	2	j
111	145	H01084	Pak Hung	n/a	n/a	n/a	n/a	n/a	n/a	n/a	n/a	n/a	n/a	n/a	n/a	n/a	n/a	n/a	n/a	n/a	n/a	n/a	n/a	n/a	n/a	n/a	n/a	n/a	n/a	n/a	n/a	n/a	n/a	0	x
112	146	H01084	Pak Hung	n/a	n/a	n/a	n/a	n/a	n/a	x	0	n/a	n/a	n/a	n/a	n/a	n/a	n/a	n/a	n/a	n/a	n/a	n/a	2	x	0	x	0	n/a	n/a	n/a	n/a	n/a	14	s
113	147	H01084	Pak Hung	n/a	n/a	n/a	n/a	n/a	n/a	x	0	n/a	n/a	n/a	n/a	n/a	n/a	n/a	2	x	0	A	2	n/a	n/a	n/a	n/a	n/a	n/a	n/a	n/a	n/a	n/a	2	j
114	148	H01084	Pak Hung	n/a	n/a	n/a	n/a	n/a	n/a	x	0	n/a	n/a	n/a	n/a	n/a	n/a	n/a	n/a	n/a	n/a	n/a	n/a	0	C	1	x	0	n/a	n/a	n/a	n/a	n/a	10	s
115	151	H11044	Pak Long	n/a	n/a	n/a	n/a	n/a	2	B	1	x	0	n/a	n/a	n/a	n/a	n/a	n/a	n/a	n/a	n/a	n/a	2	B	2	A	2	2	x	0	A	1	25	s, tea
116	152	H11044	Pak Long	n/a	n/a	n/a	n/a	n/a	1	C	3	x	0	n/a	n/a	n/a	n/a	n/a	n/a	n/a	n/a	n/a	n/a	2	x	0	A	2	2	x	0	A	2	25	s, tea
117	153	H11044	Pak Long	n/a	n/a	n/a	n/a	n/a	0	B, C	3	x	0	n/a	n/a	n/a	n/a	n/a	n/a	n/a	n/a	n/a	n/a	n/a	n/a	n/a	n/a	n/a	0	B	1	x	0		tea
118	154	H11044	Pak Long	n/a	n/a	n/a	n/a	n/a	1	x	0	x	0	n/a	n/a	n/a	n/a	n/a	n/a	n/a	n/a	n/a	n/a	n/a	n/a	n/a	n/a	n/a	2	x	0	x	0		tea
119	155	H11044	Pak Long	n/a	n/a	n/a	n/a	n/a	0	x	0	x	0	n/a	n/a	n/a	n/a	n/a	1	x	0	x	0	n/a	n/a	n/a	n/a	n/a	2	x	0	x	0		tea
120	156	H11044	Pak Long	n/a	n/a	n/a	n/a	n/a	n/a	B	2	n/a	n/a	n/a	n/a	n/a	n/a	n/a	1	x	0	x	0	n/a	n/a	n/a	n/a	n/a	2	x	0	x	0		tea
121	157	H11044	Pak Long	n/a	n/a	n/a	n/a	n/a	0	B	2	x	0	n/a	n/a	n/a	n/a	n/a	n/a	n/a	n/a	n/a	n/a	n/a	n/a	n/a	n/a	n/a	0	x	0	x	0		tea

## Sheet: Legend
Column	Meaning	Categories of answer
Wealthy	Wealthy class	A = rich, B = Medium, C = Poor
Income	Income per year (in THB)
Income_source	Percentage of income from each sources
In_A	Income from crop selling (THB/year)
In_B	Income from livestock selling (THB/year)
In_C	Income from trading (as merchant) (THB/year)
In_D	Income from land lease (THB/year)
In_E	Income from labor selling (THB/year)
In_F	Income from other sources e.g. salaries from being officer, soldier, agent (THB/year)
%_non_ag	Percentage of income from non-agricultural sources
In_non	Income from non-acgricuture sources (THB/year)
Fam_mem	Number of family member
Edu_level	Education of the head of the household	0 = none , 1 = primary grade 1-3 , 2 = primary grade 4-6 , 3 = middle school , 4 = high school , 5 = bacheor and above
Vehicle	vehicles that the household has	x = none , bc = bicycle , mb = motorbike , st = small tractor , bt = big tractor, tr = truck , ls = long boat, bs = big boat , ss = small boat
Invest_type	Type of household investment in agriculture	A = invest by loaning from investor , B = invest by themtheves , C = no investment
plow_type	Type of hoousehold investment in plowling	A = invest by loaning from investor , B = invest by themtheves , C = no investment
seed_type	Type of hoousehold investment in crop seeds	A = invest by loaning from investor , B = invest by themtheves , C = no investment
fert_type	Type of hoousehold investment in fertilizer	A = invest by loaning from investor , B = invest by themtheves , C = no investment
pest_type	Type of hoousehold investment in pesticide	A = invest by loaning from investor , B = invest by themtheves , C = no investment
invest_total	Total investment in agriculture (THB)
plow_b	Investment in plowling (THB)
seed_b	Investment in crop seeds (THB)
fert_b	Investment in fertilizer (THB)
pest_b	Investment in pesticide (THB)
market_main	Main market where respondent usually goes	KT = Kentao , MP = Meaung Phiang , THX = Thongmixai , Xaya = Xayaburi , VTE = Viantiane, D_center = district center
market_mi	Other market where respondent goes	KT = Kentao , MP = Meaung Phiang , THX = Thongmixai , Xaya = Xayaburi , VTE = Viantiane, D_center = district center
market_vech	Vehicle used to go to market	tr = truck , db = daily bus , w = walk , f = travel with friends , st = small tractor , mb = motorbike , ls = long boat , bc = bicycle
market_fre	Frequency to market per month
crop_p	Area of paddy field (ha)
crop_up	Area of upland rice (ha)
crop_m	Area of maize (ha)
crop_cs	Area of cassava (ha)
crop_j	Area of job's tear (ha)
crop_s	Area of sesame (ha)
crop_g	Area of peanut (ha)
crop_rb	Area of job's tear (ha)
crop_o	Area of other crops (ha)
note_crop	crop type if others
cash area	Area of all cash crops (ha)
species	number of crop species the household cultivates
sum	Total crop area (ha)
% rice	% of rice by area
% m	% of maize by area
% j	% of job's tear by area
% o_do	% of other crops by area
% main	% of major crop by area
% main X	class of % of major crop by area	1 = 0 - 20 % , 2 = 21 - 40 % , 3 = 41 - 60 % , 4 = 61 - 80 % , 5 = 81 - 100 %
quan_r	quantity of rice the household produced last year (tons)
note_r	note on the rice planting and selling
q_m	quantity of maize the household produced last year (tons)
q_cs	quantity of cassava the household produced last year (tons)
q_j	quantity of job's tear the household produced last year (tons)
q_s	quantity of sesame the household produced last year (tons)
q_g	quantity of peanut the household produced last year (tons)
q_rb	quantity of red bean the household produced last year (tons)
q_o	quantity of other crops the household produced last year (tons)
pro_r	rice productivity (tons/ha/year)
pro_m	maize productivity (tons/ha/year)
pro_cs	cassava productivity (tons/ha/year)
pro_j	job's tear productivity (tons/ha/year)
pro_s	sesame productivity (tons/ha/year)
pro_g	peanut productivity (tons/ha/year)
pro_rb	red bean productivity (tons/ha/year)
place_r	Place or company from which household sold rice to
place_m	Place or company from which household sold maize to
place_cs	Place or company from which household sold cassava to
place_j	Place or company from which household sold job's tear to
place_s	Place or company from which household sold sesame to
place_g	Place or company from which household sold peanut to
place_rb	Place or company from which household sold red bean to
place_o	Place or company from which household sold other crops to
time_r	Period (month) that household sold their rice
time_m	Period (month) that household sold their maize
time_cs	Period (month) that household sold their cassava
time_j	Period (month) that household sold their job's tear
time_s	Period (month) that household sold their sesame
time_g	Period (month) that household sold their peanut
time_rb	Period (month) that household sold their red bean
time_o	Period (month) that household sold their other crops
p_r	price of rice that the household sell (THB/kg)
p_m	price of maize that the household sell (THB/kg)
note_m	form of maize the household sold (grain or bunch)
p_cs	price of cassava that the household sell (THB/kg)
p_j	price of job's tear that the household sell (THB/kg)
p_g	price of peanut that the household sell (THB/kg)
p_rb	price of red bean that the household sell (THB/kg)
p_o	price of other crop specie that the household sell (THB/kg)
m_price_sev	Severity of problems about maize price	0 = no problem , 1 = small problem , 2 = medium problem , 3 = severe problem
m_pro_type	Type of problems about maize production	A = degraded or inappropriate soil , B = disaster (rain, strom, flood, drought) , C = pest and disease , D = higher cost of production or investment
m_pro_sev	Severity of problems about maize production	0 = no problem , 1 = small problem , 2 = medium problem , 3 = severe problem
m_inv_type	Type of problems about maize investors / traders	A = pressdown the price and exhibit outside traders , B = high interests , C = delaying pay the money , D = late buying , E = terrible rading management
m_inv_sev	Severity of problems about maize investors / traders	0 = no problem , 1 = small problem , 2 = medium problem , 3 = severe problem
r_price_sev	Severity of problems about rice price	0 = no problem , 1 = small problem , 2 = medium problem , 3 = severe problem
r_pro_type	Type of problems about rice production	A = degraded or inappropriate soil , B = disaster (rain, strom, flood, drought) , C = pest and disease , D = higher cost of production or investment
r_pro_sev	Severity of problems about rice production	0 = no problem , 1 = small problem , 2 = medium problem , 3 = severe problem
r_inv_type	Type of problems about rice investors / traders	A = pressdown the price and exhibit outside traders , B = high interests , C = delaying pay the money , D = late buying , E = terrible rading management
r_inv_sev	Severity of problems about rice investors / traders	0 = no problem , 1 = small problem , 2 = medium problem , 3 = severe problem
cs_price_sev	Severity of problems about cassava price	0 = no problem , 1 = small problem , 2 = medium problem , 3 = severe problem
cs_pro_type	Type of problems about cassava production	A = degraded or inappropriate soil , B = disaster (rain, strom, flood, drought) , C = pest and disease , D = higher cost of production or investment
cs_pro_sev	Severity of problems about cassava production	0 = no problem , 1 = small problem , 2 = medium problem , 3 = severe problem
cs_inv_type	Type of problems about cassava investors / traders	A = pressdown the price and exhibit outside traders , B = high interests , C = delaying pay the money , D = late buying , E = terrible rading management
cs_inv_sev	Severity of problems about cassava investors / traders	0 = no problem , 1 = small problem , 2 = medium problem , 3 = severe problem
j_price_sev	Severity of problems about job's tear price	0 = no problem , 1 = small problem , 2 = medium problem , 3 = severe problem
j_pro_type	Type of problems about job's tear production	A = degraded or inappropriate soil , B = disaster (rain, strom, flood, drought) , C = pest and disease , D = higher cost of production or investment
j_pro_sev	Severity of problems about job's tear production	0 = no problem , 1 = small problem , 2 = medium problem , 3 = severe problem
j_inv_type	Type of problems about job's tear investors / traders	A = pressdown the price and exhibit outside traders , B = high interests , C = delaying pay the money , D = late buying , E = terrible rading management
j_inv_sev	Severity of problems about job's tear investors / traders	0 = no problem , 1 = small problem , 2 = medium problem , 3 = severe problem
s_price_sev	Severity of problems about sesame price	0 = no problem , 1 = small problem , 2 = medium problem , 3 = severe problem
s_pro_type	Type of problems about sesame production	A = degraded or inappropriate soil , B = disaster (rain, strom, flood, drought) , C = pest and disease , D = higher cost of production or investment
s_pro_sev	Severity of problems about sesame production	0 = no problem , 1 = small problem , 2 = medium problem , 3 = severe problem
s_inv_type	Type of problems about sesame investors / traders	A = pressdown the price and exhibit outside traders , B = high interests , C = delaying pay the money , D = late buying , E = terrible rading management
s_inv_sev	Severity of problems about sesame investors / traders	0 = no problem , 1 = small problem , 2 = medium problem , 3 = severe problem
t_price_sev	Severity of problems about tea price	0 = no problem , 1 = small problem , 2 = medium problem , 3 = severe problem
t_pro_type	Type of problems about tea production	A = degraded or inappropriate soil , B = disaster (rain, strom, flood, drought) , C = pest and disease , D = higher cost of production or investment
t_pro_sev	Severity of problems about tea production	0 = no problem , 1 = small problem , 2 = medium problem , 3 = severe problem
t_inv_type	Type of problems about tea investors / traders	A = pressdown the price and exhibit outside traders , B = high interests , C = delaying pay the money , D = late buying , E = terrible rading management
t_inv_sev	Severity of problems about tea investors / traders	0 = no problem , 1 = small problem , 2 = medium problem , 3 = severe problem
crop_year	number of years that the household has grown their main crop
note_crop	main crop of the household	m = maize , r = rice , j = job's tear , s = sesame
